# Supplementary material for: Comprehensive Comparative Molecular Characterization of Young and Old Lung Cancer Patients
Source: Front Oncol. 2022 Jan 12;11:806845. doi: 10.3389/fonc.2021.806845 (PMC8789686; doi:10.3389/fonc.2021.806845)
Supplement: Supplementary file 4 [file Table_1.xlsx]

## Sheet: S1_gene_list_of_the_panel
Gene
ABCA13
ABCB1
ABCC1
ABCC11
ABCC2
ABCG2
ABL1
ABL2
ACACA
ACIN1
ACTB
ACTG1
ACTG2
ACVR1B
ACVR2A
ACVRL1
ADAM29
ADAMTS5
ADCY1
AFF1
AFF2
AFF3
AFF4
AHNAK
AKAP9
AKT1
AKT2
AKT3
ALB
ALK
AMOT
ANGPT1
ANK3
ANKRD27
ANKRD30A
ANKRD30B
ANKRD36B
APC
APEX1
APOBEC3B
AR
ARAF
ARAP3
ARFGEF1
ARFGEF2
ARHGAP26
ARHGAP29
ARHGAP35
ARID1A
ARID1B
ARID2
ARID4B
ARNT
ASCL4
ASH1L
ASMTL
ASPM
ASTN1
ASXL1
ASXL2
ATIC
ATM
ATP12A
ATP11B
ATP1A1
ATP2B3
ATR
ATRX
AURKA
AURKB
AXIN1
AXIN2
AXL
B2M
BAP1
BARD1
BAZ2B
BBS9
BCAS1
BCL11A
BCL11B
BCL2
BCL2A1
BCL2L1
BCL2L11
BCL3
BCL9
BCLAF1
BCOR
BCORL1
BCR
BIRC2
BIRC3
BLM
BMPR1A
BMPR2
BNC2
BPTF
BRAF
BRCA1
BRCA2
BRD2
BRD3
BRD4
BRIP1
BRSK1
BRWD1
BTK
BTLA
BUB1
C11orf30
C15orf23
C15orf55
C1QA
C1S
C3orf70
C7orf53
C8orf34
CACNA1D
CACNA1E
CADM2
CAMTA1
CAPN7
CARD11
CASP1
CASP8
CASQ2
CBFB
CBL
CBLB
CBR1
CBR3
CCDC168
CCNA1
CCNB3
CCND1
CCND2
CCND3
CCNE1
CCT3
CCT5
CCT6B
CD22
CD274
CD33
CD5L
CD74
CDA
CDC73
CDH1
CDH11
CDH18
CDH23
CDK12
CDK13
CDK4
CDK6
CDK8
CDKN1A
CDKN1B
CDKN2A
CDKN2B
CDKN2C
CEBPA
CHD1
CHD1L
CHD3
CHD4
CHD6
CHD8
CHD9
CHEK1
CHEK2
CHFR
CHI3L1
CHN1
CIC
CIITA
CKS1B
CLCC1
CLDN18
CLP1
CLSPN
CLTC
CNOT3
CNOT4
CNTN1
CNTN5
CNTNAP1
CNTNAP5
COL1A1
COL2A1
COL5A1
COL5A2
COL5A3
COPS2
CPS1
CREB3L1
CREBBP
CRIPAK
CRKL
CRLF2
CRNKL1
CRTC1
CRYBG3
CSF1
CSF1R
CSF3R
CSMD1
CSMD3
CSNK1A1
CSNK1G3
CSNK2A1
CTCF
CTLA4
CTNNA1
CTNNA2
CTNNB1
CTNND1
CUL3
CUX1
CYBA
CYLD
CYP19A1
CYP1B1
CYP1A1
CYP2A13
CYP2C19
CYP2C8
CYP2D6
CYP3A4
CYP3A5
DAXX
DCC
DDR1
DDR2
DDX3X
DDX5
DEK
DHX35
DHX9
DIAPH1
DICER1
DIS3L2
DLC1
DMD
DNAH6
DNAJC11
DNM2
DNMT1
DNMT3A
DOCK2
DOCK7
DOT1L
DPYD
DRGX
DTX1
DUSP22
DYSF
EBF1
ECT2L
EEF1A1
EGFR
EGR3
EIF2AK3
EIF2C3
EIF3A
EIF4G3
ELAC2
ELF1
ELF3
ELF4
ELL
ELMO1
ELN
EME2
EMID2
EML4
EP300
EPAS1
EPC1
EPCAM
EPHA1
EPHA2
EPHA3
EPHA4
EPHA5
EPHA7
EPHB1
EPHB2
EPHB4
EPHB6
EPOR
EPPK1
EPS15
ERBB2
ERBB2IP
ERBB3
ERBB4
ERCC1
ERCC2
ERCC3
ERG
ERRFI1
ESR1
ESR2
ETS1
ETV1
ETV5
ETV6
EWSR1
EXT1
EXT2
EZH2
EZR
F8
FAM123B
FAM131B
FAM135B
FAM157B
FAM175A
FAM22A
FAM46C
FAM5C
FANCA
FANCC
FANCD2
FANCG
FANCM
FAP
FAS
FASLG
FAT1
FAT2
FAT3
FAT4
FBXW7
FCGR1A
FCGR2A
FCGR2B
FCGR3A
FCRL4
FGF10
FGF14
FGF23
FGF3
FGF4
FGF6
FGFR1
FGFR2
FGFR3
FGFR4
FH
FKBP5
FLCN
FLG
FLI1
FLNC
FLT1
FLT3
FLT4
FMN2
FMR1
FN1
FNDC4
FOXA1
FOXA2
FOXL2
FOXO3
FOXP1
FOXQ1
FRG1
FRMPD4
FUBP1
FUS
FXR1
FYN
FZD1
G3BP1
G3BP2
GAB2
GABRA6
GALNT12
GATA2
GATA3
GFRAL
GIGYF1
GKN2
GLB1L3
GLI1
GLI2
GLI3
GMPS
GNA11
GNA12
GNA13
GNAQ
GNAS
GNG2
GPC3
GPR124
GPX1
GRB7
GRIN2A
GRM3
GSK3B
GSTM5
GSTP1
GUSB
H3F3A
H3F3C
HCLS1
HCN1
HDAC1
HDAC4
HDAC9
HECW1
HERC2
HEY1
HGF
HIP1
HIST1H1C
HIST1H1D
HIST1H1E
HIST1H2AC
HIST1H2AG
HIST1H2AL
HIST1H2AM
HIST1H2BC
HIST1H2BD
HIST1H2BJ
HIST1H2BK
HIST1H2BO
HIST1H3B
HIST1H4I
HLF
HMCN1
HNF1A
HNRPDL
HOXA11
HOXA13
HOXA3
HOXA9
HOXB13
HOXC13
HOXD11
HOXD13
HRAS
HSD3B1
HSD3B2
HSP90AA1
HSP90AB1
HSPA8
HSPD1
HSPH1
ICK
IDH1
IDH2
IFITM1
IFITM3
IFNG
IFNGR1
IGF1R
IGF2
IGF2R
IGLL5
IGSF10
IKBKE
IKZF1
IKZF2
IKZF3
IL1RAPL1
IL21R
IL6
IL6ST
IL7R
IMPG1
ING1
INHBA
INPP4A
INPP4B
INPP5D
INPPL1
IRF2
IRF4
IRF6
IRS2
ITGB3
ITK
ITSN1
JAK1
JAK2
JAK3
JARID2
KALRN
KAT6A
KAT6B
KCNJ5
KCNQ2
KDM2B
KDM3B
KDM5A
KDM5C
KDM6A
KDR
KEAP1
KEL
KIF5B
KIT
KLB
KLF4
KLHL6
KLK1
KRAS
KRTAP5-5
L3MBTL1
LAMA2
LCP1
LEF1
LGALS8
LIFR
LPHN2
LPP
LRP1B
LRP2
LRP4
LRP5
LRP6
LRRC7
LRRK2
LYN
LZTS1
MACF1
MAD1L1
MAGI2
MAGOH
MAML2
MAML3
MAP2K1
MAP2K2
MAP2K4
MAP3K1
MAP3K13
MAPK1
MAPK3
MAX
MCC
MCL1
MCM3
MDH2
MDM2
MDM4
MECOM
MED12
MEF2C
MEN1
MET
MGA
MIB1
MIOS
MITF
MKI67
MKL1
MLH1
MLH3
MLL
MLL2
MLL3
MLL4
MLLT3
MLLT6
MMP2
MMP11
MN1
MNDA
MNX1
MPL
MPO
MRE11A
MS4A1
MSH2
MSH3
MSH4
MSH6
MSN
MSR1
MTHFR
MTOR
MTRR
MUC5B
MUTYH
MYB
MYBL2
MYC
MYCL1
MYCN
MYD88
MYH10
MYH11
MYH14
MYH9
MYO3A
NAP1L1
NAV3
NBN
NBPF1
NCAM2
NCF2
NCF4
NCK1
NCOA2
NCOA4
NCOR1
NCOR2
NCSTN
NDRG1
NDUFA13
NEB
NF1
NF2
NFATC4
NFE2L2
NFE2L3
NIN
NKX3-1
NLRC3
NOD1
NOS3
NOTCH1
NOTCH2
NOTCH3
NOTCH4
NPM1
NQO1
NR1I2
NR2F2
NR4A2
NRAS
NRP2
NRXN1
NSD1
NTHL1
NTM
NTRK1
NTRK2
NTRK3
NUMA1
NUP107
NUP210
NUP98
OBSCN
OGDH
OMD
OPCML
OR11G2
OR2T4
OR4A15
OR4C6
OR5L2
OR6F1
P2RY8
P4HB
PABPC1
PABPC3
PAG1
PAK1
PAK3
PALB2
PARK2
PARP1
PASK
PAX3
PAX5
PAX7
PBRM1
PBX1
PC
PCDH18
PCK1
PCLO
PCSK6
PCSK7
PDCD1
PDCD11
PDCD1LG2
PDE4DIP
PDGFB
PDGFRA
PDGFRB
PDILT
PDK1
PER1
PGR
PHF1
PHF6
PIK3C2A
PIK3C2B
PIK3C2G
PIK3CA
PIK3CB
PIK3CG
PIK3R1
PIK3R2
PIK3R3
PIP5K1A
PKD1L2
PKHD1
PLAC8
PLAG1
PLCB1
PLCG1
PLCG2
PLK1
PLXNA1
PLXNB2
PMS1
PMS2
POLD1
POLE
POLQ
POLR2B
POM121
POM121L12
POT1
POTEG
POU2AF1
PPARG
PPM1D
PPP1R17
PPP2R1A
PPP6C
PRAM1
PRDM1
PRDM16
PREX2
PRF1
PRKAA1
PRKAR1A
PRKCB
PRKCI
PRKDC
PRRX1
PRX
PSG2
PSIP1
PSMB1
PSMB5
PTCH1
PTCH2
PTEN
PTGS1
PTGS2
PTK2
PTPN11
PTPN13
PTPN2
PTPRB
PTPRD
PTPRF
PTPRJ
PTPRK
PTPRO
PTPRT
PTPRU
RAB35
RAC1
RAC2
RAD21
RAD50
RAD51
RAD51B
RAD51C
RAD51D
RAD54B
RAF1
RANBP2
RARA
RASA1
RASGRP1
RB1
RBL1
RBM10
RECQL4
REL
RELN
RET
RFC1
RGS3
RHEB
RHOA
RHOH
RHOT1
RICTOR
RINT1
RIT1
RNASEL
RNF213
RNF43
ROBO1
ROBO2
ROBO3
ROCK1
ROS1
RPGR
RPL22
RPS6KB1
RPTOR
RSPO2
RSPO3
RUNX1
RUNX1T1
RUNX2
RXRA
RYR1
RYR2
SBDS
SCUBE2
SDHA
SDHAF2
SDHB
SDHC
SDHD
SEC31A
SEMA3A
SEMA3E
SEMA6A
SERP2
SERPINA7
SERPINB3
SERPINB4
SETBP1
SETD2
SETDB1
SF1
SF3A1
SF3A3
SF3B1
SFPQ
SGCZ
SH3PXD2A
SHH
SI
SIN3A
SLC16A1
SLC1A2
SLC22A16
SLC22A18
SLC22A2
SLC22A3
SLC34A2
SLCO1B3
SLIT1
SLIT2
SLX4
SMAD2
SMAD3
SMAD4
SMARCA4
SMARCB1
SMARCE1
SMC1A
SMC1B
SMO
SMURF2
SNCAIP
SNTG1
SNX29
SOD2
SOS1
SOX10
SOX17
SOX2
SOX9
SPEN
SPOP
SPRR3
SPSB4
SPTA1
SRC
SRD5A2
SRGAP1
SRGAP3
SRSF2
SRSF7
SSX1
STAG1
STAG2
STAT1
STAT3
STAT5A
STK11
SUCLG1
SUCLG2
SUFU
SULT1A1
SUZ12
SVEP1
SYK
SYNCRIP
SYNE1
TAF1
TAF15
TAF1L
TAL1
TBL1XR1
TBX15
TBX22
TBX3
TCEB1
TCERG1
TCF12
TCF3
TCF4
TCF7L2
TCL1A
TCP11
TEC
TENM3
TERT
TET2
TFDP1
TFDP2
TFE3
TGFBR1
TGFBR2
TGFBR3
TGM2
THBS1
THBS2
THRAP3
TJP1
TLE1
TLL2
TLR4
TLX3
TMEM127
TMEM132D
TMPRSS2
TNFAIP3
TNN
TNPO1
TOP1
TOP2A
TOP2B
TP53
TP53BP1
TP63
TP73
TPM3
TPR
TRAF5
TRERF1
TRIM24
TRIM58
TRIO
TRPC5
TRRAP
TSC1
TSC2
TSHR
TSHZ2
TSHZ3
TTF1
TTL
TUBA3C
TUBB3
TUSC3
TXNIP
TYMS
TYR
TYRP1
U2AF1
UBE2D2
UBR5
UGT1A1
UMPS
UPF3B
USH2A
USP6
USP8
VDAC2
VEGFA
VEZF1
VHL
VIM
WASF3
WDR90
WDTC1
WHSC1
WHSC1L1
WIPF1
WNK1
WNT5A
WSCD2
WT1
WWOX
WWP1
WWP2
XBP1
XPC
XPO1
XRCC1
XRCC2
XRCC3
YBX1
YY1AP1
ZBTB16
ZC3H11A
ZFHX3
ZFP36L1
ZFP36L2
ZFPM2
ZIC3
ZMAT3
ZNF217
ZNF384
ZNF521
ZNF638
ZNF750
ZNF804B
ZNF814

## Sheet: S2_genome_Enriched pathways
GO	Description	_LogP_elderly	_LogP_youth
hsa05230	Central carbon metabolism in cancer	-7.64207	-5.53524
GO:0018108	peptidyl-tyrosine phosphorylation	-15.1109	-4.83019
hsa05206	MicroRNAs in cancer	-4.91533	-7.09131
hsa01521	EGFR tyrosine kinase inhibitor resistance	-4.94628	-6.53713
M81	PID CDC42 PATHWAY	-4.21994	-2.91394
GO:0048732	gland development	-4.44859	-2.68964
GO:0010639	negative regulation of organelle organization	-4.78734	-2.18995
GO:0044089	positive regulation of cellular component biogenesis	-5.20622	-2.52308
M145	PID P53 DOWNSTREAM PATHWAY	-4.68621	-3.78583
M11358	BIOCARTA ARF PATHWAY	-5.41515	-3.48461
GO:0006281	DNA repair	-5.24036	-3.24299
M18933	BIOCARTA TGFB PATHWAY	-5.96234	-3.11413
GO:0016569	covalent chromatin modification	-2.46686	-4.70451
GO:0050730	regulation of peptidyl-tyrosine phosphorylation	-4.39588	0
GO:0032200	telomere organization	-5.55977	0
M105	PID TELOMERASE PATHWAY	-5.50549	-1.3925
GO:0002521	leukocyte differentiation	-4.38373	-1.30649
GO:0038111	interleukin-7-mediated signaling pathway	-4.33083	0
GO:0006304	DNA modification	-3.81232	-1.35452
R-HSA-5688426	Deubiquitination	-3.05603	-1.95461

## Sheet: S3_Diffentially expression_gene
SYMBOL	log2FC	t	B	PValue	FDR	change
SFTA2	-6.56196	-4.60374	-1.85035	6.48e-05	0.620141	DOWN
RP11-115K3.1	-3.89228	-4.5569	-1.85499	7.41e-05	0.620141	DOWN
IGHV3-79	-2.33677	-4.49556	-1.8611	8.83e-05	0.620141	DOWN
CTD-2384A14.1	-3.85398	-4.37744	-1.87301	0.000123665	0.620141	DOWN
RP11-51M18.1	-3.13257	-4.35613	-1.87517	0.000131385	0.620141	DOWN
RP11-1180F24.1	1.88927	4.33055	-1.87778	0.000141285	0.620141	UP
GTSF1	-5.16247	-4.26234	-1.88476	0.000171419	0.620141	DOWN
RP11-440I14.2	-3.06003	-4.2501	-1.88602	0.000177459	0.620141	DOWN
RP11-148E17.1	-2.96618	-4.23744	-1.88732	0.000183927	0.620141	DOWN
BACE1	1.6905	4.07488	-1.90419	0.000290716	0.845898	UP
SERPINA4	-4.06411	-4.0169	-1.91027	0.000341965	0.845898	DOWN
RPL7AP4	1.48287	3.93493	-1.91891	0.00042981	0.845898	UP
RP11-727F15.11	1.46787	3.91327	-1.9212	0.000456495	0.845898	UP
KLF12	3.5571	3.8791	-1.92483	0.000501897	0.845898	UP
PKHD1	-5.12878	-3.85244	-1.92766	0.000540377	0.845898	DOWN
GLDN	4.04694	3.85168	-1.92774	0.000541505	0.845898	UP
LRP4-AS1	1.50972	3.84975	-1.92795	0.000544404	0.845898	UP
AC136289.1	1.58227	3.84508	-1.92844	0.000551484	0.845898	UP
MMP7	-4.94852	-3.81138	-1.93203	0.000605298	0.845898	DOWN
NCMAP	-4.5895	-3.7981	-1.93345	0.00062789	0.845898	DOWN
TLR7	-1.55188	-3.78529	-1.93482	0.000650444	0.845898	DOWN
CEACAM7	-3.5024	-3.77527	-1.93589	0.00066864	0.845898	DOWN
UPK1B	-4.87519	-3.76641	-1.93684	0.000685146	0.845898	DOWN
PLA2G10	-2.70274	-3.76023	-1.9375	0.000696901	0.845898	DOWN
RNASE2	-1.56276	-3.74059	-1.9396	0.000735536	0.858455	DOWN
CTB-129P6.4	1.35322	3.64621	-1.94974	0.000952203	0.976318	UP
RP4-595K12.1	1.80002	3.64061	-1.95034	0.000966848	0.976318	UP
GPR128	-4.27686	-3.61645	-1.95294	0.00103257	0.976318	DOWN
HNF1B	-5.29627	-3.6111	-1.95352	0.00104769	0.976318	DOWN
RP11-195F19.5	1.67819	3.57546	-1.95736	0.00115408	0.976318	UP
RP11-254I22.3	-2.61378	-3.55434	-1.95964	0.00122197	0.976318	DOWN
RP11-84C10.4	-2.43198	-3.54558	-1.96059	0.00125126	0.976318	DOWN
TARDBPP1	1.55423	3.5381	-1.9614	0.0012768	0.976318	UP
BCL2L15	-4.21876	-3.52932	-1.96235	0.00130741	0.976318	DOWN
CTSV	-2.65039	-3.51497	-1.9639	0.00135901	0.976318	DOWN
PALM3	-3.12576	-3.49119	-1.96647	0.00144884	0.976318	DOWN
RP11-227H15.5	-2.63073	-3.48016	-1.96766	0.00149244	0.976318	DOWN
BAAT	-2.41355	-3.46664	-1.96913	0.00154758	0.976318	DOWN
HPGD	-4.4757	-3.46011	-1.96983	0.00157493	0.976318	DOWN
ERO1L	-1.09616	-3.45168	-1.97075	0.00161093	0.976318	DOWN
EDNRB	3.2797	3.45002	-1.97093	0.0016181	0.976318	UP
ALG9	0.781137	3.44915	-1.97102	0.00162186	0.976318	NOT
RP11-141B14.1	-1.05017	-3.44735	-1.97122	0.00162973	0.976318	DOWN
FAM27E4	2.48882	3.4331	-1.97276	0.00169304	0.976318	UP
RP11-364P22.1	-2.1286	-3.43	-1.9731	0.00170716	0.976318	DOWN
RP11-428J1.5	1.48555	3.40891	-1.97538	0.00180605	0.976318	UP
RP11-546J1.1	-1.13448	-3.38598	-1.97787	0.00191983	0.976318	DOWN
CCDC147	2.39917	3.38494	-1.97798	0.00192517	0.976318	UP
RP11-44N11.3	-1.51511	-3.38431	-1.97805	0.0019284	0.976318	DOWN
RP11-7F18.2	-1.29071	-3.38244	-1.97825	0.00193803	0.976318	DOWN
IGHVII-78-1	-2.17286	-3.36289	-1.98037	0.00204138	0.976318	DOWN
KLK10	-4.53366	-3.34408	-1.98242	0.00214584	0.976318	DOWN
CD72	1.43776	3.33889	-1.98298	0.00217552	0.976318	UP
RP11-448G15.1	-2.2798	-3.30307	-1.98687	0.0023916	0.976318	DOWN
NEURL3	-3.04056	-3.29592	-1.98764	0.00243712	0.976318	DOWN
RP11-40F6.1	-2.05753	-3.29464	-1.98778	0.00244539	0.976318	DOWN
TMEM27	-2.1206	-3.28525	-1.9888	0.00250663	0.976318	DOWN
RMRPP2	1.35891	3.28289	-1.98906	0.00252227	0.976318	UP
DAPP1	-4.02429	-3.27963	-1.98941	0.002544	0.976318	DOWN
MT-ND1	-0.961165	-3.2685	-1.99062	0.00261956	0.976318	NOT
KRTAP3-1	-2.70156	-3.23941	-1.99378	0.00282736	0.976318	DOWN
TRAPPC4	0.66506	3.23272	-1.9945	0.00287736	0.976318	NOT
ATF4P2	1.40843	3.21922	-1.99597	0.00298076	0.976318	UP
RNASE6	-2.76144	-3.21858	-1.99604	0.00298572	0.976318	DOWN
C14orf37	2.46421	3.21003	-1.99696	0.00305319	0.976318	UP
XXbac-BPG181B23.6	1.17331	3.20821	-1.99716	0.00306777	0.976318	UP
MT1JP	3.08372	3.19013	-1.99912	0.00321587	0.976318	UP
TTC24	1.40139	3.16945	-2.00136	0.00339362	0.976318	UP
CTB-147C22.9	-2.63706	-3.15894	-2.0025	0.00348747	0.976318	DOWN
LINC00505	-2.55054	-3.15615	-2.00281	0.00351282	0.976318	DOWN
CTB-25B13.12	1.31109	3.14833	-2.00365	0.00358478	0.976318	UP
IGHV7-81	-2.11232	-3.13491	-2.00511	0.00371154	0.976318	DOWN
RP11-382H24.2	1.53925	3.13078	-2.00556	0.00375145	0.976318	UP
MMP17	2.17583	3.12796	-2.00586	0.00377891	0.976318	UP
AC005943.5	1.29024	3.10949	-2.00786	0.00396356	0.976318	UP
CLMP	4.14557	3.10878	-2.00794	0.00397081	0.976318	UP
RP11-356M20.1	-3.65815	-3.1076	-2.00807	0.00398283	0.976318	DOWN
TCN1	-4.45915	-3.10534	-2.00831	0.0040062	0.976318	DOWN
CDC27P2	1.12353	3.10239	-2.00863	0.00403669	0.976318	UP
APC2	1.28579	3.10075	-2.00881	0.00405387	0.976318	UP
AC007773.2	1.19089	3.10061	-2.00882	0.00405525	0.976318	UP
LINC00974	-1.32378	-3.09574	-2.00935	0.00410653	0.976318	DOWN
RP3-333H23.8	-1.79324	-3.09049	-2.00992	0.00416239	0.976318	DOWN
GPR62	1.3566	3.08869	-2.01011	0.00418168	0.976318	UP
CNGB1	-2.32034	-3.08407	-2.01061	0.00423168	0.976318	DOWN
SLC5A1	-3.83966	-3.08243	-2.01079	0.0042495	0.976318	DOWN
ARHGEF38-IT1	-1.72096	-3.0796	-2.0111	0.00428055	0.976318	DOWN
INSIG2	-0.974211	-3.07712	-2.01137	0.00430797	0.976318	NOT
CAPS	-1.36977	-3.0762	-2.01147	0.0043181	0.976318	DOWN
GGTLC1	-1.59878	-3.07505	-2.01159	0.00433091	0.976318	DOWN
DTX4	-2.41624	-3.07236	-2.01188	0.00436088	0.976318	DOWN
KLK6	-4.55495	-3.06949	-2.01219	0.00439314	0.976318	DOWN
KCNQ1	-3.30006	-3.06783	-2.01237	0.00441195	0.976318	DOWN
SIDT2	1.01108	3.06572	-2.0126	0.00443586	0.976318	UP
MAPT-AS1	1.27618	3.0618	-2.01302	0.00448068	0.976318	UP
KLHDC7A	-3.60659	-3.06061	-2.01315	0.00449435	0.976318	DOWN
GRK4	1.07624	3.05439	-2.01382	0.00456652	0.976318	UP
SMARCE1P6	-1.14507	-3.05273	-2.014	0.00458605	0.976318	DOWN
HMGN2P27	1.2882	3.05205	-2.01408	0.00459407	0.976318	UP
HFE2	1.15719	3.04168	-2.0152	0.00471759	0.976318	UP
RP11-220I1.5	1.53451	3.0359	-2.01582	0.0047878	0.976318	UP
RP11-766N7.3	-2.04939	-3.03036	-2.01642	0.00485602	0.976318	DOWN
RP11-54D18.2	1.54661	3.01904	-2.01764	0.00499821	0.976318	UP
C12orf74	-2.36861	-3.01621	-2.01795	0.00503444	0.976318	DOWN
RP11-344L21.1	1.46789	3.01584	-2.01799	0.00503919	0.976318	UP
XIRP1	1.74231	3.01249	-2.01835	0.00508238	0.976318	UP
RP4-594I10.3	-2.46244	-3.01109	-2.0185	0.00510052	0.976318	DOWN
RAB15	-1.70656	-3.01052	-2.01856	0.00510797	0.976318	DOWN
RP11-292E2.2	-1.26289	-3.00942	-2.01868	0.00512229	0.976318	DOWN
TINAG	-3.78183	-3.0071	-2.01893	0.0051526	0.976318	DOWN
RTKN	-1.38791	-3.00681	-2.01896	0.00515646	0.976318	DOWN
TMEM88B	-2.01516	-2.99522	-2.02022	0.00531073	0.976318	DOWN
ACE2	-2.85046	-2.99423	-2.02032	0.00532408	0.976318	DOWN
SATB2-AS1	1.76006	2.98996	-2.02078	0.0053821	0.976318	UP
CBX3P5	1.11123	2.98912	-2.02087	0.00539365	0.976318	UP
LRFN4	1.4177	2.98311	-2.02152	0.00547654	0.976318	UP
MYL8P	1.19209	2.98124	-2.02172	0.00550256	0.976318	UP
RP3-327A19.5	1.38948	2.98054	-2.0218	0.00551236	0.976318	UP
RP11-290H9.4	1.68726	2.9765	-2.02223	0.00556911	0.976318	UP
RP11-440I14.3	-1.85401	-2.97486	-2.02241	0.00559224	0.976318	DOWN
GRB7	-3.00516	-2.97469	-2.02243	0.00559466	0.976318	DOWN
AC093107.7	1.39821	2.97412	-2.02249	0.00560273	0.976318	UP
RP5-1109J22.1	-1.89734	-2.97396	-2.02251	0.0056051	0.976318	DOWN
HKDC1	-3.71678	-2.97104	-2.02282	0.00564664	0.976318	DOWN
F5	-4.24602	-2.96807	-2.02314	0.00568931	0.976318	DOWN
TOMM22P5	-1.09954	-2.96166	-2.02383	0.0057823	0.976318	DOWN
FAM27E2	2.05061	2.96064	-2.02394	0.0057972	0.976318	UP
RP11-817J15.2	-2.09226	-2.95695	-2.02434	0.00585165	0.976318	DOWN
KRT23	-3.99535	-2.95176	-2.0249	0.00592882	0.976318	DOWN
HABP2	-1.90753	-2.95139	-2.02494	0.0059343	0.976318	DOWN
RP11-535A19.1	-1.1561	-2.95002	-2.02509	0.00595493	0.976318	DOWN
PLA1A	-2.2709	-2.94947	-2.02514	0.00596315	0.976318	DOWN
CPA3	1.73378	2.94594	-2.02552	0.00601664	0.976318	UP
TLN1	1.00123	2.94006	-2.02616	0.00610644	0.976318	UP
CYBRD1	3.49535	2.93794	-2.02639	0.00613922	0.976318	UP
AC005007.3	1.05935	2.93715	-2.02647	0.0061515	0.976318	UP
RP11-354M1.2	-1.39894	-2.92927	-2.02732	0.00627486	0.976318	DOWN
NBPF18P	-2.30743	-2.9269	-2.02757	0.00631231	0.976318	DOWN
SLC3A1	-2.00869	-2.92586	-2.02768	0.00632884	0.976318	DOWN
RP13-395E19.2	2.13316	2.92289	-2.028	0.00637631	0.976318	UP
CYP24A1	-4.86977	-2.91893	-2.02843	0.00644012	0.976318	DOWN
RHOQP2	1.18359	2.91764	-2.02857	0.00646105	0.976318	UP
VTCN1	-3.58218	-2.91735	-2.0286	0.00646585	0.976318	DOWN
HTR6	1.71633	2.91639	-2.0287	0.00648141	0.976318	UP
TPTE	-3.94316	-2.91233	-2.02914	0.00654785	0.976318	DOWN
RP11-999E24.3	1.75179	2.91063	-2.02932	0.00657596	0.976318	UP
UBD	-3.5439	-2.90281	-2.03016	0.00670614	0.976318	DOWN
RPL7AP64	-1.61153	-2.89104	-2.03142	0.00690702	0.976318	DOWN
PRODH	-3.79772	-2.88743	-2.03181	0.00696957	0.976318	DOWN
TSPAN14	-1.08615	-2.88159	-2.03244	0.00707228	0.976318	DOWN
RPSAP2	-1.09353	-2.87869	-2.03275	0.00712358	0.976318	DOWN
RPSAP63	1.11927	2.8745	-2.0332	0.00719869	0.976318	UP
RP11-613M5.1	-1.25648	-2.87427	-2.03322	0.00720267	0.976318	DOWN
FREM2	-3.7011	-2.87404	-2.03325	0.00720697	0.976318	DOWN
SAT1	-1.68954	-2.87301	-2.03336	0.00722544	0.976318	DOWN
CTD-2509G16.3	-1.53599	-2.87215	-2.03345	0.00724106	0.976318	DOWN
CDYL2	3.45165	2.86596	-2.03411	0.00735369	0.976318	UP
RP11-600F24.1	1.04155	2.86294	-2.03444	0.00740936	0.976318	UP
RNASE1	-3.92385	-2.85687	-2.03509	0.00752234	0.976318	DOWN
CTA-221G9.7	-1.59852	-2.85349	-2.03545	0.00758575	0.976318	DOWN
RP11-446N19.1	1.06083	2.85314	-2.03548	0.00759241	0.976318	UP
TMTC1	3.71495	2.84858	-2.03597	0.00767918	0.976318	UP
RP11-119F7.3	1.1836	2.8457	-2.03628	0.00773436	0.976318	UP
STAU2-AS1	-1.38083	-2.84543	-2.03631	0.00773948	0.976318	DOWN
PLA2G16	-1.84501	-2.84482	-2.03637	0.00775134	0.976318	DOWN
ZSCAN16-AS1	1.17459	2.84452	-2.03641	0.00775709	0.976318	UP
PTPRG	2.87343	2.84271	-2.0366	0.00779203	0.976318	UP
FCF1P1	1.06389	2.83875	-2.03702	0.00786903	0.976318	UP
VWA1	-2.17838	-2.83146	-2.0378	0.00801277	0.976318	DOWN
RP11-254F7.2	1.34826	2.83042	-2.03791	0.00803349	0.976318	UP
GPR111	-2.56187	-2.82682	-2.0383	0.00810549	0.976318	DOWN
PRR15L	-3.41964	-2.81678	-2.03937	0.00830965	0.976318	DOWN
RP11-370B11.1	1.36338	2.81452	-2.03961	0.00835628	0.976318	UP
PRND	1.23046	2.80915	-2.04018	0.00846812	0.976318	UP
SLC12A2	-1.39441	-2.80815	-2.04029	0.008489	0.976318	DOWN
CNRIP1	4.0808	2.80645	-2.04047	0.00852477	0.976318	UP
EZR	-1.13233	-2.80218	-2.04093	0.00861527	0.976318	DOWN
AC093382.1	-1.1234	-2.80118	-2.04103	0.00863656	0.976318	DOWN
ANKRD53	1.42645	2.79691	-2.04149	0.0087281	0.976318	UP
PIGR	-3.75519	-2.79336	-2.04187	0.00880491	0.976318	DOWN
SAA4	-2.15955	-2.78965	-2.04226	0.00888581	0.976318	DOWN
CTD-2206G10.2	1.25191	2.78519	-2.04274	0.00898407	0.976318	UP
FAM225A	2.47531	2.78384	-2.04288	0.00901404	0.976318	UP
RP11-332H14.2	-0.794061	-2.78373	-2.04289	0.00901634	0.976318	NOT
CHSY1	1.6505	2.78359	-2.04291	0.00901956	0.976318	UP
CYP1A2	-1.77228	-2.78163	-2.04312	0.00906304	0.976318	DOWN
RP11-635L1.3	1.33528	2.77869	-2.04343	0.00912893	0.976318	UP
WIPF1	2.9989	2.77341	-2.04399	0.00924842	0.976318	UP
RP4-751H13.7	1.24268	2.77211	-2.04413	0.00927802	0.976318	UP
RP13-314C10.5	-2.1518	-2.77114	-2.04423	0.00930016	0.976318	DOWN
HRASLS2	-2.17927	-2.76982	-2.04437	0.00933034	0.976318	DOWN
ZCCHC7	0.825123	2.7691	-2.04445	0.00934693	0.976318	NOT
AC005559.3	1.16129	2.76562	-2.04482	0.00942699	0.976318	UP
RP11-564C4.6	2.49316	2.7634	-2.04506	0.00947859	0.976318	UP
TBC1D8	-1.40453	-2.75554	-2.04589	0.00966317	0.976318	DOWN
PCNAP3	1.21777	2.75258	-2.0462	0.00973365	0.976318	UP
BNC1	4.21835	2.7516	-2.04631	0.00975694	0.976318	UP
CCDC6	-0.623855	-2.7511	-2.04636	0.00976893	0.976318	NOT
DSC1	-1.90274	-2.74742	-2.04675	0.00985734	0.976318	DOWN
RP1-161P9.5	-1.4861	-2.74627	-2.04687	0.00988509	0.976318	DOWN
NF1P4	-2.17513	-2.7442	-2.04709	0.00993545	0.976318	DOWN
TMOD2	1.93151	2.74399	-2.04712	0.0099406	0.976318	UP
RP11-426K3.1	-1.41217	-2.74014	-2.04752	0.0100345	0.976318	DOWN
UNC13D	-2.83155	-2.73651	-2.04791	0.0101241	0.976318	DOWN
SEPT7P5	1.07773	2.73563	-2.048	0.0101459	0.976318	UP
ZCWPW2	1.23083	2.73111	-2.04848	0.0102585	0.976318	UP
ACTA2	2.52873	2.73023	-2.04858	0.0102806	0.976318	UP
CDH1	-4.0499	-2.7297	-2.04863	0.0102937	0.976318	DOWN
SLC9A2	-3.17083	-2.72843	-2.04877	0.0103257	0.976318	DOWN
FAM27A	2.32078	2.72826	-2.04878	0.0103301	0.976318	UP
RP13-137A17.6	-1.49319	-2.72368	-2.04927	0.0104463	0.976318	DOWN
SLC5A2	1.29654	2.72185	-2.04946	0.0104929	0.976318	UP
JAM2	2.21633	2.72153	-2.0495	0.0105012	0.976318	UP
RABGAP1L	-0.859406	-2.71798	-2.04987	0.0105925	0.976318	NOT
FUT9	-3.80466	-2.71722	-2.04995	0.0106121	0.976318	DOWN
RP11-706O15.3	-3.52075	-2.71526	-2.05016	0.0106629	0.976318	DOWN
OR6E1P	-1.34854	-2.71439	-2.05025	0.0106853	0.976318	DOWN
SRC	-1.36609	-2.71363	-2.05033	0.0107053	0.976318	DOWN
RP11-678B3.3	-2.13041	-2.71248	-2.05045	0.0107351	0.976318	DOWN
RP11-21B23.2	-2.56445	-2.70916	-2.05081	0.0108223	0.976318	DOWN
IYD	-3.50096	-2.7025	-2.05151	0.0109991	0.976318	DOWN
COL4A2-AS2	1.5123	2.701	-2.05167	0.0110391	0.976318	UP
PLK5	1.86185	2.69935	-2.05184	0.0110835	0.976318	UP
LINC00479	-2.36401	-2.69778	-2.05201	0.0111259	0.976318	DOWN
GRK5	1.49759	2.69761	-2.05203	0.0111305	0.976318	UP
GJB6	-3.20379	-2.68615	-2.05324	0.0114444	0.976318	DOWN
EFCAB5	1.11682	2.68571	-2.05328	0.0114565	0.976318	UP
LIX1L	2.21161	2.68354	-2.05351	0.0115169	0.976318	UP
TOX3	-4.33663	-2.68122	-2.05376	0.011582	0.976318	DOWN
RP11-370A5.2	1.38254	2.68102	-2.05378	0.0115874	0.976318	UP
AP1S3	-1.3192	-2.67756	-2.05414	0.0116849	0.976318	DOWN
AC009229.6	1.27416	2.67577	-2.05433	0.0117358	0.976318	UP
TOX	3.40339	2.67553	-2.05436	0.0117425	0.976318	UP
UBASH3B	-2.09149	-2.67301	-2.05462	0.0118143	0.976318	DOWN
ARHGEF38	-3.56141	-2.67219	-2.05471	0.0118376	0.976318	DOWN
MAGEB2	-4.59748	-2.67201	-2.05473	0.011843	0.976318	DOWN
RP11-430C7.2	1.08326	2.66958	-2.05498	0.0119127	0.976318	UP
VGLL1	-4.19948	-2.66878	-2.05507	0.0119357	0.976318	DOWN
MIA2	-3.68587	-2.66872	-2.05507	0.0119375	0.976318	DOWN
RP11-757F18.3	-1.96527	-2.66856	-2.05509	0.0119421	0.976318	DOWN
TNFRSF13B	-1.06932	-2.65714	-2.05629	0.0122758	0.976318	DOWN
ITPR1	1.60937	2.65706	-2.0563	0.0122783	0.976318	UP
EPB41L1	-1.26743	-2.65594	-2.05642	0.0123114	0.976318	DOWN
ZNF366	1.08603	2.65218	-2.05681	0.0124234	0.976318	UP
GCM2	1.25804	2.6497	-2.05707	0.012498	0.976318	UP
ARNT2	2.75342	2.64809	-2.05724	0.0125467	0.976318	UP
LINC00899	2.39889	2.64781	-2.05727	0.0125549	0.976318	UP
GAL3ST1	-2.86173	-2.64471	-2.0576	0.0126492	0.976318	DOWN
GS1-179L18.1	-4.36476	-2.64248	-2.05783	0.0127173	0.976318	DOWN
RP11-557H15.4	-1.60399	-2.6409	-2.058	0.0127657	0.976318	DOWN
CD48	-1.16404	-2.64062	-2.05803	0.0127743	0.976318	DOWN
PCBD1	-1.03758	-2.6363	-2.05848	0.0129075	0.976318	DOWN
NF1P6	-2.13954	-2.63451	-2.05867	0.0129632	0.976318	DOWN
ISCA1P1	0.816751	2.63328	-2.0588	0.0130015	0.976318	NOT
SATB2	1.88827	2.63323	-2.0588	0.0130032	0.976318	UP
CLDN23	-1.75055	-2.63248	-2.05888	0.0130266	0.976318	DOWN
RP1-228H13.5	1.36308	2.63244	-2.05889	0.0130277	0.976318	UP
RP11-347C12.3	-2.15632	-2.63244	-2.05889	0.0130278	0.976318	DOWN
CCL20	-2.81702	-2.63181	-2.05895	0.0130475	0.976318	DOWN
AC004019.13	-1.54342	-2.62843	-2.05931	0.0131538	0.976318	DOWN
RP11-498M15.1	-1.25751	-2.62446	-2.05972	0.0132797	0.976318	DOWN
HSD11B2	-2.12527	-2.62409	-2.05976	0.0132914	0.976318	DOWN
HCN2	1.76958	2.62323	-2.05985	0.013319	0.976318	UP
RP11-106A1.3	-1.66746	-2.62137	-2.06005	0.0133784	0.976318	DOWN
RP5-836N10.1	1.46026	2.6212	-2.06007	0.013384	0.976318	UP
CTD-2540L5.6	-2.32375	-2.62037	-2.06015	0.0134104	0.976318	DOWN
CTD-2302E22.4	-0.801311	-2.61799	-2.0604	0.0134872	0.976318	NOT
RERG	-2.74112	-2.61483	-2.06073	0.0135898	0.976318	DOWN
KRTAP9-12P	-1.32299	-2.61471	-2.06075	0.0135936	0.976318	DOWN
SAA2	-2.5777	-2.61418	-2.0608	0.0136107	0.976318	DOWN
LINC00601	3.12284	2.6137	-2.06085	0.0136266	0.976318	UP
SLC39A2	-2.21285	-2.61364	-2.06086	0.0136285	0.976318	DOWN
AL021068.1	-1.09724	-2.61346	-2.06088	0.0136344	0.976318	DOWN
SRD5A1P1	1.13915	2.61304	-2.06092	0.0136479	0.976318	UP
IGHV5-78	-1.70389	-2.6128	-2.06095	0.013656	0.976318	DOWN
SMAD9-AS1	1.58605	2.61264	-2.06096	0.0136609	0.976318	UP
NPFFR1	-1.7479	-2.61243	-2.06098	0.0136678	0.976318	DOWN
FBXO34	-0.689761	-2.61197	-2.06103	0.0136829	0.976318	NOT
ZNF192P1	1.41749	2.61187	-2.06104	0.0136862	0.976318	UP
AC010127.3	-2.39514	-2.61098	-2.06114	0.0137155	0.976318	DOWN
LRG1	-3.44786	-2.61078	-2.06116	0.0137221	0.976318	DOWN
HRASLS5	-1.30006	-2.60766	-2.06148	0.0138247	0.976318	DOWN
RP11-573D15.8	-1.41373	-2.60764	-2.06149	0.0138256	0.976318	DOWN
MBD3	0.635159	2.605	-2.06176	0.0139131	0.976318	NOT
RP11-51B23.3	1.36685	2.60368	-2.0619	0.0139568	0.976318	UP
TSPAN15	-2.28934	-2.60321	-2.06195	0.0139726	0.976318	DOWN
ANKRD22	-3.9183	-2.60253	-2.06202	0.0139954	0.976318	DOWN
RP11-1220K2.2	-2.87908	-2.60089	-2.06219	0.0140503	0.976318	DOWN
CTD-2044J15.1	1.53389	2.6004	-2.06224	0.0140669	0.976318	UP
C17orf67	1.06632	2.59895	-2.06239	0.0141156	0.976318	UP
GLT8D2	2.7181	2.59845	-2.06245	0.0141322	0.976318	UP
SH3RF3	3.28046	2.59777	-2.06252	0.0141553	0.976318	UP
PCDH10	3.54811	2.5976	-2.06253	0.0141612	0.976318	UP
C1orf106	-2.74809	-2.59745	-2.06255	0.014166	0.976318	DOWN
RP11-99A1.2	-1.67478	-2.59691	-2.06261	0.0141844	0.976318	DOWN
ARHGEF2	0.902039	2.59524	-2.06278	0.0142411	0.976318	NOT
AC012146.7	1.58897	2.59388	-2.06292	0.0142874	0.976318	UP
DCAF10	0.856045	2.59357	-2.06296	0.0142977	0.976318	NOT
PCDHGB2	1.9926	2.5922	-2.0631	0.0143447	0.976318	UP
NDUFA5P12	1.38852	2.59213	-2.06311	0.0143472	0.976318	UP
WHAMMP3	2.26984	2.59	-2.06333	0.0144201	0.976318	UP
BUD13	0.669697	2.58964	-2.06337	0.0144325	0.976318	NOT
CNIH3	1.78798	2.58777	-2.06356	0.0144968	0.976318	UP
LANCL2	-1.1891	-2.58514	-2.06384	0.014588	0.976318	DOWN
RP11-370A5.1	1.22148	2.58335	-2.06402	0.0146502	0.976318	UP
RP11-234K24.3	-1.81598	-2.58276	-2.06408	0.014671	0.976318	DOWN
AC092664.1	-1.17818	-2.58193	-2.06417	0.0147	0.976318	DOWN
SNORD96A	1.05751	2.58169	-2.0642	0.0147083	0.976318	UP
FER1L4	-2.57397	-2.58095	-2.06427	0.0147343	0.976318	DOWN
MED6	-0.52538	-2.57988	-2.06438	0.0147719	0.976318	NOT
METRNL	1.3109	2.57981	-2.06439	0.0147743	0.976318	UP
SULT1E1	-2.55157	-2.57851	-2.06453	0.01482	0.976318	DOWN
RP11-932O9.9	1.35923	2.57828	-2.06455	0.0148282	0.976318	UP
FTLP14	-2.40883	-2.57741	-2.06464	0.0148587	0.976318	DOWN
C6orf132	-2.47239	-2.57739	-2.06464	0.0148596	0.976318	DOWN
EIF4EBP1P1	-1.12532	-2.57727	-2.06466	0.0148636	0.976318	DOWN
AC079602.1	-2.90678	-2.57662	-2.06472	0.0148869	0.976318	DOWN
ABCA12	-3.06024	-2.5735	-2.06505	0.0149977	0.976318	DOWN
TAF9BP1	1.21112	2.57054	-2.06536	0.0151035	0.976318	UP
B3GNT1	0.741443	2.56843	-2.06558	0.0151794	0.976318	NOT
CTC-499B15.7	1.39097	2.56719	-2.06571	0.015224	0.976318	UP
CYP4F3	-3.9661	-2.56405	-2.06603	0.0153377	0.976318	DOWN
CCL27	1.13319	2.56377	-2.06606	0.015348	0.976318	UP
RP11-698N11.4	1.36171	2.56165	-2.06628	0.0154253	0.976318	UP
C12orf36	-3.02947	-2.56144	-2.0663	0.0154331	0.976318	DOWN
FGFR3	-2.30153	-2.56108	-2.06634	0.0154464	0.976318	DOWN
FAM3D	-2.41079	-2.561	-2.06635	0.0154491	0.976318	DOWN
NLRP4	-2.33676	-2.56017	-2.06644	0.0154796	0.976318	DOWN
PWAR6	3.25556	2.5589	-2.06657	0.0155264	0.976318	UP
TRIM50	1.33259	2.55745	-2.06672	0.0155797	0.976318	UP
AC004775.5	1.26642	2.55588	-2.06688	0.0156377	0.976318	UP
MXD4	1.08183	2.55397	-2.06708	0.0157087	0.976318	UP
HLA-W	1.98495	2.5529	-2.06719	0.0157484	0.976318	UP
FAM225B	2.30306	2.54981	-2.06751	0.0158643	0.976318	UP
RP11-384P7.6	1.23225	2.54786	-2.06772	0.0159376	0.976318	UP
CXADR	-2.19365	-2.54601	-2.06791	0.0160073	0.976318	DOWN
PXK	1.19038	2.545	-2.06801	0.0160454	0.976318	UP
ITPKA	1.56517	2.5445	-2.06806	0.0160645	0.976318	UP
MS4A15	-1.47615	-2.54138	-2.06839	0.0161833	0.976318	DOWN
AL162759.1	-3.04228	-2.54083	-2.06845	0.0162046	0.976318	DOWN
SUSD2	-2.46241	-2.54016	-2.06852	0.0162303	0.976318	DOWN
ARL14	-3.54546	-2.53759	-2.06878	0.0163289	0.976318	DOWN
RP11-546O6.4	1.8947	2.5351	-2.06904	0.0164252	0.976318	UP
ARHGAP42P1	-1.18648	-2.53424	-2.06913	0.0164584	0.976318	DOWN
AC009061.1	-2.10459	-2.53139	-2.06942	0.0165695	0.976318	DOWN
LRRTM1	-2.77922	-2.52996	-2.06957	0.0166255	0.976318	DOWN
FGD4	-1.06669	-2.52836	-2.06974	0.0166882	0.976318	DOWN
CORO2B	3.23802	2.52656	-2.06992	0.016759	0.976318	UP
ARHGEF26-AS1	-2.56418	-2.52595	-2.06999	0.0167834	0.976318	DOWN
NEUROG1	1.06137	2.52471	-2.07012	0.0168324	0.976318	UP
LINC00992	-2.48037	-2.52373	-2.07022	0.0168713	0.976318	DOWN
BCMO1	-2.59452	-2.52237	-2.07036	0.0169256	0.976318	DOWN
RP11-441F2.2	1.37416	2.52212	-2.07038	0.0169355	0.976318	UP
ARID3C	1.60187	2.52053	-2.07055	0.0169989	0.976318	UP
HEXA	1.77063	2.51982	-2.07062	0.0170274	0.976318	UP
SERPINA3	-3.07286	-2.51776	-2.07084	0.01711	0.976318	DOWN
NANOGP1	-1.53393	-2.51496	-2.07112	0.0172228	0.976318	DOWN
RP11-195F19.9	1.60763	2.51427	-2.0712	0.0172508	0.976318	UP
RP11-261C10.7	-2.01818	-2.51413	-2.07121	0.0172566	0.976318	DOWN
TTC9	-2.34444	-2.51258	-2.07137	0.0173193	0.976318	DOWN
PTPLA	1.62251	2.51194	-2.07144	0.0173455	0.976318	UP
FRMPD3	-2.0784	-2.50964	-2.07167	0.0174394	0.976318	DOWN
ARSH	-2.43063	-2.50856	-2.07179	0.0174837	0.976318	DOWN
NR5A2	-2.74265	-2.50843	-2.0718	0.0174891	0.976318	DOWN
RP11-644F5.12	-1.02243	-2.50559	-2.07209	0.0176063	0.976318	DOWN
ZKSCAN3	1.30326	2.50535	-2.07212	0.0176159	0.976318	UP
MTATP6P1	-0.766479	-2.50303	-2.07236	0.0177122	0.976318	NOT
SMPD4P1	-1.42627	-2.50061	-2.07261	0.017813	0.976318	DOWN
ARHGAP8	-3.26639	-2.50034	-2.07263	0.017824	0.976318	DOWN
RP11-297L17.2	-2.43798	-2.49956	-2.07272	0.0178569	0.976318	DOWN
IL1R2	-3.10262	-2.49674	-2.07301	0.0179753	0.976318	DOWN
AC005614.3	-1.21687	-2.4949	-2.0732	0.0180527	0.976318	DOWN
TSGA10IP	1.21713	2.4939	-2.0733	0.0180949	0.976318	UP
ASB9	-2.26541	-2.492	-2.07349	0.0181757	0.976318	DOWN
RP11-25K19.1	2.71516	2.49191	-2.0735	0.0181798	0.976318	UP
UCA1	-4.03935	-2.49185	-2.07351	0.018182	0.976318	DOWN
TMEM106A	2.01574	2.48991	-2.07371	0.018265	0.976318	UP
CTD-2509G16.5	-1.53919	-2.48651	-2.07406	0.0184106	0.976318	DOWN
C1orf105	-1.9934	-2.48619	-2.07409	0.0184246	0.976318	DOWN
RP11-187E13.1	-2.44778	-2.48318	-2.0744	0.0185543	0.976318	DOWN
RPL21P23	-1.08886	-2.48086	-2.07464	0.0186554	0.976318	DOWN
HAND2-AS1	1.40085	2.47941	-2.07479	0.0187187	0.976318	UP
SLC34A1	-1.96312	-2.47941	-2.07479	0.0187188	0.976318	DOWN
UGT2B15	-2.45532	-2.47862	-2.07487	0.0187532	0.976318	DOWN
CTD-3010D24.3	-2.36257	-2.47812	-2.07492	0.018775	0.976318	DOWN
RP11-229M1.2	1.28702	2.47807	-2.07493	0.0187773	0.976318	UP
ITIH5	-2.91133	-2.47784	-2.07495	0.0187871	0.976318	DOWN
RP11-365D9.1	-1.38444	-2.47646	-2.07509	0.0188478	0.976318	DOWN
ONECUT3	-2.79515	-2.47362	-2.07539	0.018973	0.976318	DOWN
AP002414.1	1.53245	2.47198	-2.07555	0.0190458	0.976318	UP
RP11-425I13.3	1.38678	2.47095	-2.07566	0.0190918	0.976318	UP
CD99L2	1.3078	2.4694	-2.07582	0.0191607	0.976318	UP
LYZ	-3.24521	-2.46867	-2.07589	0.0191932	0.976318	DOWN
CTC-236F12.4	-1.84663	-2.468	-2.07596	0.0192234	0.976318	DOWN
EPS8L3	-3.65941	-2.46744	-2.07602	0.0192484	0.976318	DOWN
RP11-385F7.1	-1.44133	-2.46652	-2.07612	0.0192898	0.976318	DOWN
DACT1	3.10421	2.46457	-2.07632	0.0193773	0.976318	UP
HIST1H1T	-1.39399	-2.46379	-2.0764	0.0194129	0.976318	DOWN
HSD17B6	1.41116	2.46148	-2.07663	0.0195171	0.976318	UP
RP11-311D14.1	-2.87432	-2.46111	-2.07667	0.0195341	0.976318	DOWN
DALRD3	0.53	2.4598	-2.0768	0.0195936	0.976318	NOT
HIC1	2.10957	2.45865	-2.07692	0.019646	0.976318	UP
RP11-977B10.2	1.29037	2.45781	-2.07701	0.0196844	0.976318	UP
OR2I1P	-2.73489	-2.45681	-2.07711	0.0197306	0.976318	DOWN
EFTUD1P1	1.63497	2.45545	-2.07725	0.0197929	0.976318	UP
C19orf35	1.00084	2.45508	-2.07729	0.0198096	0.976318	UP
FYTTD1P1	-1.37059	-2.45414	-2.07739	0.019853	0.976318	DOWN
MYRF	-1.66322	-2.45376	-2.07742	0.0198708	0.976318	DOWN
RP11-486A14.1	-3.04536	-2.45139	-2.07767	0.0199806	0.976318	DOWN
FA2H	-3.53882	-2.45017	-2.07779	0.0200369	0.976318	DOWN
RP11-7K24.3	-2.73189	-2.4491	-2.0779	0.020087	0.976318	DOWN
PLEKHO1	1.96563	2.44847	-2.07797	0.0201163	0.976318	UP
SNHG14	3.29077	2.44824	-2.07799	0.0201272	0.976318	UP
RP11-861A13.4	-1.62776	-2.44654	-2.07816	0.0202066	0.976318	DOWN
NUDT17	0.795099	2.44459	-2.07836	0.0202979	0.976318	NOT
SGK223	-1.12772	-2.4445	-2.07837	0.0203024	0.976318	DOWN
HMCN1	3.44448	2.44221	-2.07861	0.0204105	0.976318	UP
CLMN	-1.98994	-2.44138	-2.07869	0.0204497	0.976318	DOWN
RASSF9	-2.44003	-2.44023	-2.07881	0.0205044	0.976318	DOWN
EEF1A2	-2.73955	-2.43991	-2.07884	0.0205193	0.976318	DOWN
GRIA4	1.45947	2.43952	-2.07888	0.020538	0.976318	UP
B3GNT3	-3.74686	-2.43829	-2.07901	0.0205963	0.976318	DOWN
CTSE	-3.83965	-2.43721	-2.07912	0.020648	0.976318	DOWN
C2CD4A	-3.34238	-2.43258	-2.07959	0.0208705	0.976318	DOWN
PPP2R2B	2.84855	2.43102	-2.07975	0.0209462	0.976318	UP
ZBED2	-3.55391	-2.43096	-2.07976	0.0209491	0.976318	DOWN
RP11-344E13.4	-2.1883	-2.43091	-2.07976	0.020951	0.976318	DOWN
RP11-962G15.1	-2.08527	-2.43075	-2.07978	0.0209589	0.976318	DOWN
ESR2	-1.08782	-2.43041	-2.07981	0.0209753	0.976318	DOWN
HHLA2	-2.97439	-2.4302	-2.07983	0.0209858	0.976318	DOWN
PKMP3	1.17731	2.43	-2.07985	0.0209954	0.976318	UP
RP11-64K12.1	1.00081	2.42856	-2.08	0.0210653	0.976318	UP
HMGN2P4	1.18758	2.42685	-2.08018	0.0211489	0.976318	UP
CSF2RA	-3.53636	-2.42633	-2.08023	0.0211743	0.976318	DOWN
BAGE2	-3.03552	-2.42287	-2.08058	0.0213441	0.976318	DOWN
GJB3	-3.19703	-2.42125	-2.08075	0.0214242	0.976318	DOWN
RP11-11N5.3	-1.47588	-2.4205	-2.08082	0.0214609	0.976318	DOWN
TGFB1I1	2.37626	2.41994	-2.08088	0.0214887	0.976318	UP
ABCC2	-3.29728	-2.41983	-2.08089	0.0214943	0.976318	DOWN
NDRG2	-2.92899	-2.41818	-2.08106	0.0215761	0.976318	DOWN
DPCR1	-1.71635	-2.41753	-2.08113	0.0216089	0.976318	DOWN
CTD-3023L14.2	-1.86488	-2.41728	-2.08115	0.0216212	0.976318	DOWN
MIA	-2.20777	-2.4172	-2.08116	0.021625	0.976318	DOWN
SIRPB2	-2.5232	-2.41695	-2.08119	0.0216377	0.976318	DOWN
CDHR2	-1.74621	-2.41477	-2.08141	0.0217464	0.976318	DOWN
CTD-2354A18.1	-2.78013	-2.41476	-2.08141	0.0217471	0.976318	DOWN
CELF6	1.65584	2.41464	-2.08142	0.0217533	0.976318	UP
RP5-1057J7.7	1.66024	2.41374	-2.08151	0.0217983	0.976318	UP
ARCN1	0.485355	2.4113	-2.08176	0.021921	0.976318	NOT
SYNGR2	-1.13931	-2.40993	-2.0819	0.0219904	0.976318	DOWN
DPY19L3	0.673528	2.40869	-2.08203	0.0220535	0.976318	NOT
CTD-3023L14.1	-1.45029	-2.40735	-2.08216	0.0221215	0.976318	DOWN
VSTM4	3.06867	2.40644	-2.08226	0.0221677	0.976318	UP
OR7E31P	1.07645	2.40099	-2.08281	0.0224471	0.976318	UP
STK11IP	-0.462343	-2.39973	-2.08294	0.0225123	0.976318	NOT
RP11-173M1.8	1.07437	2.39923	-2.08299	0.0225383	0.976318	UP
GPRC5A	-2.37773	-2.39919	-2.08299	0.0225404	0.976318	DOWN
RP11-469E19.1	1.12675	2.39907	-2.08301	0.0225468	0.976318	UP
SRA1	0.512177	2.39892	-2.08302	0.0225541	0.976318	NOT
THRB-AS1	-1.49426	-2.39793	-2.08312	0.0226057	0.976318	DOWN
RASAL1	-2.78571	-2.39775	-2.08314	0.0226151	0.976318	DOWN
SLC30A2	-2.06771	-2.39637	-2.08328	0.0226869	0.976318	DOWN
HTRA1	2.96578	2.39636	-2.08328	0.0226872	0.976318	UP
RP4-553F4.6	-1.40878	-2.39617	-2.0833	0.0226973	0.976318	DOWN
RP11-554J4.1	-1.26131	-2.39583	-2.08333	0.0227149	0.976318	DOWN
LEPREL2	2.77135	2.39477	-2.08344	0.0227701	0.976318	UP
MMP20	-1.41503	-2.39423	-2.0835	0.0227987	0.976318	DOWN
LAMA5	-1.85256	-2.39341	-2.08358	0.0228412	0.976318	DOWN
CLDN9	-2.18257	-2.39271	-2.08365	0.0228779	0.976318	DOWN
RP11-262D11.2	0.888196	2.39156	-2.08377	0.0229387	0.976318	NOT
RP11-439L8.4	-1.92643	-2.39124	-2.0838	0.0229552	0.976318	DOWN
FKBP11	1.13606	2.39069	-2.08386	0.0229844	0.976318	UP
EIF4BP8	1.10753	2.39038	-2.08389	0.0230007	0.976318	UP
AC005884.1	0.933105	2.39028	-2.0839	0.023006	0.976318	NOT
FZD5	-1.37321	-2.38851	-2.08408	0.0230993	0.976318	DOWN
RP11-79P5.3	0.918496	2.38826	-2.0841	0.0231129	0.976318	NOT
LURAP1	1.89981	2.38676	-2.08425	0.0231926	0.976318	UP
RBMXP4	0.935095	2.38588	-2.08434	0.023239	0.976318	NOT
RP3-359N14.1	1.29966	2.38484	-2.08445	0.0232948	0.976318	UP
RAC1P5	1.07126	2.38465	-2.08447	0.0233049	0.976318	UP
AIM1L	-2.80546	-2.38461	-2.08447	0.0233072	0.976318	DOWN
SSR1	0.583622	2.38277	-2.08466	0.0234051	0.976318	NOT
RPS7P15	1.00292	2.3826	-2.08468	0.0234147	0.976318	UP
AC124861.1	-2.1029	-2.38247	-2.08469	0.0234214	0.976318	DOWN
LDLRAD3	1.65709	2.38238	-2.0847	0.0234264	0.976318	UP
ARL2	0.563484	2.38175	-2.08476	0.0234601	0.976318	NOT
RNU1-60P	1.61636	2.38103	-2.08483	0.0234988	0.976318	UP
GCNT3	-3.33627	-2.37915	-2.08502	0.0236001	0.976318	DOWN
SLC28A1	-1.83625	-2.37908	-2.08503	0.0236039	0.976318	DOWN
ZAR1L	1.09543	2.37874	-2.08507	0.0236221	0.976318	UP
NDN	3.76303	2.37779	-2.08516	0.0236733	0.976318	UP
CTD-2302E22.5	-0.853234	-2.37687	-2.08526	0.0237236	0.976318	NOT
PDGFRB	3.06473	2.37636	-2.08531	0.0237514	0.976318	UP
MROH3P	-2.49085	-2.37625	-2.08532	0.023757	0.976318	DOWN
TBC1D3F	-1.22749	-2.37605	-2.08534	0.0237678	0.976318	DOWN
ELF3	-3.24035	-2.37605	-2.08534	0.023768	0.976318	DOWN
RPS10P2	1.02699	2.37381	-2.08556	0.0238898	0.976318	UP
RN7SL258P	0.857873	2.37341	-2.08561	0.0239117	0.976318	NOT
CGN	-2.71665	-2.37274	-2.08567	0.0239483	0.976318	DOWN
TFCP2L1	-2.81801	-2.37199	-2.08575	0.0239895	0.976318	DOWN
TFAP2B	1.36948	2.37113	-2.08584	0.0240366	0.976318	UP
INHBB	-3.38184	-2.37103	-2.08585	0.0240424	0.976318	DOWN
MANSC4	-1.73557	-2.36955	-2.086	0.0241236	0.976318	DOWN
OR10AD1	-1.50839	-2.36871	-2.08608	0.0241702	0.976318	DOWN
SLC43A1	2.27698	2.3687	-2.08608	0.0241705	0.976318	UP
SKINTL	-1.09571	-2.36828	-2.08612	0.0241939	0.976318	DOWN
PARD6B	-1.59814	-2.36692	-2.08626	0.0242689	0.976318	DOWN
PLEKHG6	-2.29546	-2.36687	-2.08627	0.0242718	0.976318	DOWN
RP3-500L14.2	1.43529	2.36427	-2.08653	0.024416	0.976318	UP
DCLK2	3.08031	2.36414	-2.08654	0.0244233	0.976318	UP
CCDC64B	-3.34826	-2.36408	-2.08655	0.0244264	0.976318	DOWN
AC002456.2	1.9984	2.36362	-2.0866	0.0244523	0.976318	UP
OR4C6	-3.04355	-2.36355	-2.0866	0.0244559	0.976318	DOWN
BCAS1	-3.52589	-2.3618	-2.08678	0.0245541	0.976318	DOWN
RP11-597D13.7	-1.27869	-2.36122	-2.08684	0.0245863	0.976318	DOWN
AC004041.2	0.735265	2.36003	-2.08696	0.0246534	0.976318	NOT
CTC-756D1.1	1.09184	2.35973	-2.08699	0.02467	0.976318	UP
B4GALT5	-0.707844	-2.35831	-2.08713	0.0247502	0.976318	NOT
FAM150A	-1.94805	-2.35827	-2.08714	0.0247523	0.976318	DOWN
FARS2	0.640931	2.35814	-2.08715	0.0247598	0.976318	NOT
HSD17B3	-1.72716	-2.358	-2.08716	0.0247677	0.976318	DOWN
APIP	1.14313	2.35775	-2.08719	0.0247815	0.976318	UP
RP4-565E6.1	1.50792	2.35577	-2.08739	0.0248935	0.976318	UP
C4A	1.42651	2.35574	-2.08739	0.0248953	0.976318	UP
SHANK2	-2.44668	-2.35458	-2.08751	0.0249612	0.976318	DOWN
SGK2	-2.68822	-2.35456	-2.08751	0.0249622	0.976318	DOWN
FAM155B	-2.68616	-2.35349	-2.08762	0.0250233	0.976318	DOWN
RP13-98N21.3	1.21116	2.35343	-2.08762	0.0250263	0.976318	UP
AC009478.1	-2.05314	-2.35119	-2.08785	0.0251541	0.976318	DOWN
SGTB	1.03172	2.35046	-2.08792	0.0251964	0.976318	UP
ANAPC10P1	1.04633	2.35032	-2.08794	0.0252044	0.976318	UP
STYK1	-1.66107	-2.34973	-2.088	0.0252383	0.976318	DOWN
CEACAM21	-1.33432	-2.34718	-2.08825	0.0253845	0.976318	DOWN
EPS8L1	-2.28338	-2.3458	-2.08839	0.0254647	0.976318	DOWN
ZNF655	2.23234	2.34568	-2.0884	0.0254715	0.976318	UP
AREG	-3.01484	-2.34544	-2.08843	0.0254854	0.976318	DOWN
POU6F2-AS2	2.7789	2.345	-2.08847	0.0255108	0.976318	UP
HIP1R	-0.97544	-2.34433	-2.08854	0.0255498	0.976318	NOT
CLECL1	-1.20909	-2.34386	-2.08859	0.0255771	0.976318	DOWN
AC092620.3	-1.35995	-2.34228	-2.08875	0.0256688	0.976318	DOWN
TRPC3	2.71736	2.34191	-2.08878	0.0256902	0.976318	UP
CTD-2555K7.3	-1.09311	-2.34177	-2.0888	0.0256986	0.976318	DOWN
RP11-621L6.2	1.18784	2.34052	-2.08892	0.0257719	0.976318	UP
YAP1P1	1.18247	2.34006	-2.08897	0.0257986	0.976318	UP
C1QTNF2	2.7291	2.33959	-2.08902	0.0258259	0.976318	UP
MUC16	-3.97779	-2.33947	-2.08903	0.025833	0.976318	DOWN
C2orf54	-3.70447	-2.33746	-2.08923	0.025951	0.976318	DOWN
IGLV2-23	-1.77171	-2.33618	-2.08936	0.0260268	0.976318	DOWN
CMAHP	2.85845	2.33551	-2.08943	0.026066	0.976318	UP
RP11-777F6.3	1.38301	2.3319	-2.08979	0.0262804	0.976318	UP
KLRG2	-2.77707	-2.33139	-2.08984	0.0263108	0.976318	DOWN
CTA-398F10.2	-2.07248	-2.33067	-2.08991	0.0263538	0.976318	DOWN
PCDP1	-2.66751	-2.32933	-2.09005	0.0264335	0.976318	DOWN
RP11-709B3.2	2.01069	2.32858	-2.09012	0.0264788	0.976318	UP
CD8B	1.05864	2.32835	-2.09015	0.0264921	0.976318	UP
STEAP2	-1.99606	-2.32834	-2.09015	0.026493	0.976318	DOWN
CTD-2555K7.4	-1.29595	-2.32817	-2.09016	0.0265031	0.976318	DOWN
MAMLD1	2.41024	2.32799	-2.09018	0.0265137	0.976318	UP
TENC1	1.71037	2.32799	-2.09018	0.0265138	0.976318	UP
RPL12P33	1.07441	2.32733	-2.09025	0.0265535	0.976318	UP
RP11-603B24.1	2.53222	2.32729	-2.09025	0.026556	0.976318	UP
GRB14	-2.56265	-2.32548	-2.09043	0.026665	0.976318	DOWN
AC009404.2	-1.18723	-2.32534	-2.09045	0.0266736	0.976318	DOWN
CTD-2047H16.2	-1.7353	-2.32467	-2.09052	0.026714	0.976318	DOWN
RP11-412H8.2	-2.01353	-2.32465	-2.09052	0.0267152	0.976318	DOWN
CYP4B1	-2.8295	-2.32307	-2.09068	0.026811	0.976318	DOWN
CRYM	-2.21051	-2.32305	-2.09068	0.0268122	0.976318	DOWN
RALB	-0.640584	-2.32296	-2.09069	0.0268176	0.976318	NOT
NUPR1L	2.86217	2.32088	-2.09089	0.0269435	0.976318	UP
NDUFS5	0.670908	2.32078	-2.0909	0.0269499	0.976318	NOT
NFATC2	-2.36941	-2.32004	-2.09098	0.0269952	0.976318	DOWN
RGL3	-2.80907	-2.31932	-2.09105	0.0270388	0.976318	DOWN
ANKRD20A9P	-1.35274	-2.31902	-2.09108	0.0270573	0.976318	DOWN
MFSD4	-1.37844	-2.31857	-2.09113	0.0270846	0.976318	DOWN
RP11-143I21.1	1.21766	2.31677	-2.09131	0.0271951	0.976318	UP
GGT1	-1.95327	-2.31635	-2.09135	0.0272209	0.976318	DOWN
MAP3K9	-1.72255	-2.31631	-2.09135	0.0272234	0.976318	DOWN
TUBA3E	-1.61318	-2.3153	-2.09145	0.0272855	0.976318	DOWN
FRK	-1.7562	-2.31431	-2.09155	0.0273467	0.976318	DOWN
KLK11	-2.70857	-2.31272	-2.09171	0.0274447	0.976318	DOWN
RP11-519G16.3	-2.28728	-2.31234	-2.09175	0.027468	0.976318	DOWN
RPL9P5	-1.0308	-2.31137	-2.09185	0.0275282	0.976318	DOWN
KRT15	-2.15183	-2.31102	-2.09188	0.0275504	0.976318	DOWN
RBBP8NL	-3.84882	-2.31072	-2.09191	0.0275686	0.976318	DOWN
MT1L	3.6192	2.31039	-2.09194	0.0275893	0.976318	UP
RP11-306I1.2	-0.988819	-2.30868	-2.09212	0.0276962	0.976318	NOT
RP11-807H7.1	2.44235	2.30802	-2.09218	0.0277369	0.976318	UP
CYP3A7	-1.14441	-2.30798	-2.09219	0.0277397	0.976318	DOWN
RP11-528A4.2	-2.2069	-2.30747	-2.09224	0.0277715	0.976318	DOWN
LLNLR-299G3.1	1.16754	2.30514	-2.09247	0.0279176	0.976318	UP
ST13P13	-0.785127	-2.30401	-2.09258	0.0279885	0.976318	NOT
RP11-389O22.4	1.08255	2.3026	-2.09272	0.0280775	0.976318	UP
CCDC144NL	-2.2951	-2.30222	-2.09276	0.0281019	0.976318	DOWN
APOL1	-2.19844	-2.30136	-2.09285	0.0281561	0.976318	DOWN
ULK4P1	1.51354	2.30084	-2.0929	0.0281893	0.976318	UP
JUP	-1.8544	-2.30003	-2.09298	0.0282408	0.976318	DOWN
TBC1D30	-2.03975	-2.29925	-2.09306	0.0282901	0.976318	DOWN
FBXO10	1.09392	2.29874	-2.09311	0.0283226	0.976318	UP
C6orf99	-1.03966	-2.29853	-2.09313	0.028336	0.976318	DOWN
NFE2	-1.48366	-2.2982	-2.09316	0.0283571	0.976318	DOWN
TMPRSS4	-4.01949	-2.29742	-2.09324	0.0284067	0.976318	DOWN
KLK7	-2.93878	-2.29419	-2.09356	0.0286136	0.976318	DOWN
RP3-410B11.1	-2.21538	-2.29397	-2.09359	0.0286283	0.976318	DOWN
RP11-58E21.4	-1.45448	-2.29395	-2.09359	0.0286291	0.976318	DOWN
AC110771.1	1.26023	2.29341	-2.09364	0.0286643	0.976318	UP
JAZF1-AS1	1.49081	2.29292	-2.09369	0.0286954	0.976318	UP
NT5DC4	-1.20627	-2.29283	-2.0937	0.0287016	0.976318	DOWN
RP11-129H15.4	1.20856	2.29068	-2.09391	0.0288401	0.976318	UP
PLTP	2.97179	2.29064	-2.09392	0.0288431	0.976318	UP
PPP1R9A	-2.16278	-2.28905	-2.09408	0.0289463	0.976318	DOWN
OTOA	-1.03056	-2.28877	-2.0941	0.0289644	0.976318	DOWN
IL8	-2.28863	-2.28809	-2.09417	0.0290085	0.976318	DOWN
RP11-473M20.5	-2.56168	-2.28786	-2.09419	0.0290236	0.976318	DOWN
TMPRSS11E	-4.20568	-2.28773	-2.09421	0.0290321	0.976318	DOWN
BCL2L14	-2.20353	-2.2868	-2.0943	0.0290927	0.976318	DOWN
SMAD6	-1.38015	-2.28665	-2.09431	0.0291024	0.976318	DOWN
TRABD2A	2.11169	2.28509	-2.09447	0.0292045	0.976318	UP
RP11-92G12.3	1.5757	2.28329	-2.09465	0.0293221	0.976318	UP
CCDC169	2.11739	2.28241	-2.09474	0.0293801	0.976318	UP
MT1E	4.03623	2.28212	-2.09477	0.0293997	0.976318	UP
CTC-436P18.1	0.844394	2.28191	-2.09479	0.0294131	0.976318	NOT
RP11-10A14.5	-2.73204	-2.28187	-2.09479	0.0294162	0.976318	DOWN
RP3-439F8.1	-1.75858	-2.28185	-2.09479	0.0294174	0.976318	DOWN
CYP19A1	2.02662	2.28138	-2.09484	0.0294479	0.976318	UP
RP11-1038A11.2	-1.1985	-2.28115	-2.09486	0.0294632	0.976318	DOWN
RP11-108K3.2	1.97537	2.28042	-2.09493	0.0295119	0.976318	UP
MRAS	2.09453	2.27971	-2.095	0.0295583	0.976318	UP
RP11-308B16.2	-2.76043	-2.27782	-2.09519	0.0296841	0.976318	DOWN
RP11-1223D19.1	-1.37953	-2.27652	-2.09532	0.0297703	0.976318	DOWN
PDGFB	-2.20038	-2.27474	-2.0955	0.029889	0.976318	DOWN
PRAF2	1.26716	2.27452	-2.09552	0.0299038	0.976318	UP
TMEM51-AS1	-2.09178	-2.27413	-2.09556	0.0299302	0.976318	DOWN
TENM3	3.8367	2.27405	-2.09557	0.0299356	0.976318	UP
GPR143	-2.34481	-2.27393	-2.09558	0.0299434	0.976318	DOWN
TMEM14C	0.518455	2.27354	-2.09562	0.0299695	0.976318	NOT
GALR3	1.15847	2.27287	-2.09568	0.0300146	0.976318	UP
RP4-742J24.2	1.04103	2.27219	-2.09575	0.03006	0.976318	UP
CLDN3	-2.76362	-2.27135	-2.09583	0.0301164	0.976318	DOWN
AC002128.5	-1.75452	-2.27099	-2.09587	0.0301408	0.976318	DOWN
RP11-157G21.2	-2.50745	-2.27092	-2.09588	0.0301457	0.976318	DOWN
PSME2	-0.654173	-2.27044	-2.09593	0.0301779	0.976318	NOT
ADAM20	-1.094	-2.26571	-2.09639	0.0304986	0.976318	DOWN
AP001271.3	-1.31648	-2.26554	-2.09641	0.0305101	0.976318	DOWN
KRT18P41	-1.49972	-2.26488	-2.09648	0.030555	0.976318	DOWN
CLDN6	-1.66661	-2.26433	-2.09653	0.0305924	0.976318	DOWN
NSMF	0.775546	2.26352	-2.09661	0.0306482	0.976318	NOT
RP11-475I24.3	-1.7294	-2.26263	-2.0967	0.0307088	0.976318	DOWN
CTD-2086L14.1	1.06014	2.26243	-2.09672	0.0307223	0.976318	UP
ITGA11	2.9086	2.26235	-2.09673	0.0307283	0.976318	UP
GPALPP1	0.415303	2.26175	-2.09679	0.0307693	0.976318	NOT
ERBB2	-1.53994	-2.26159	-2.0968	0.0307804	0.976318	DOWN
LRRC70	0.99021	2.26116	-2.09685	0.0308096	0.976318	NOT
GLDC	-2.207	-2.26025	-2.09694	0.0308726	0.976318	DOWN
HORMAD1	-2.8367	-2.26002	-2.09696	0.0308881	0.976318	DOWN
KRT8P20	-1.47041	-2.25912	-2.09705	0.03095	0.976318	DOWN
hsa-mir-6723	-0.650244	-2.25887	-2.09707	0.0309675	0.976318	NOT
AC004906.3	-1.30286	-2.25813	-2.09715	0.0310188	0.976318	DOWN
DIAPH2-AS1	-2.18241	-2.25457	-2.0975	0.0312655	0.976318	DOWN
CT60	-1.39736	-2.25441	-2.09751	0.031277	0.976318	DOWN
RPL37P1	-1.54939	-2.2544	-2.09752	0.0312778	0.976318	DOWN
MGAM	-2.16477	-2.2531	-2.09764	0.031368	0.976318	DOWN
CNTNAP5	-1.32611	-2.2531	-2.09764	0.031368	0.976318	DOWN
YTHDC1	-0.339519	-2.25262	-2.09769	0.0314019	0.976318	NOT
TRAC	1.87907	2.25108	-2.09784	0.0315096	0.976318	UP
C5orf63	1.83251	2.25054	-2.0979	0.0315473	0.976318	UP
A2M	2.26722	2.24962	-2.09799	0.0316119	0.976318	UP
CDH26	-1.35018	-2.24889	-2.09806	0.0316633	0.976318	DOWN
RP11-1085N6.2	-0.884456	-2.24866	-2.09808	0.0316794	0.976318	NOT
SPRR3	-2.80398	-2.2485	-2.0981	0.0316908	0.976318	DOWN
DDX6P2	0.840409	2.24747	-2.0982	0.0317638	0.976318	NOT
CHRNE	1.111	2.24626	-2.09832	0.031849	0.976318	UP
SLCO1B3	-3.51626	-2.24491	-2.09845	0.0319445	0.976318	DOWN
RP11-517P14.2	1.17569	2.24462	-2.09848	0.0319652	0.976318	UP
AC009299.5	1.5937	2.24457	-2.09849	0.0319686	0.976318	UP
MMP15	-1.42359	-2.24429	-2.09851	0.0319888	0.976318	DOWN
EPHA5	3.57455	2.244	-2.09854	0.0320095	0.976318	UP
GPR22	1.01015	2.24299	-2.09864	0.0320811	0.976318	UP
RP11-475J5.11	-1.36862	-2.24258	-2.09868	0.0321107	0.976318	DOWN
AP1M2	-3.15353	-2.24254	-2.09869	0.0321132	0.976318	DOWN
CHST6	-2.19309	-2.24242	-2.0987	0.0321219	0.976318	DOWN
RASSF6	-2.46645	-2.24138	-2.0988	0.0321962	0.976318	DOWN
YRDCP2	-1.11521	-2.24028	-2.09891	0.0322748	0.976318	DOWN
GS1-124K5.4	0.796104	2.23973	-2.09896	0.0323146	0.976318	NOT
PLA2G7	-2.31291	-2.23921	-2.09901	0.0323518	0.976318	DOWN
PQBP1	-0.520806	-2.23735	-2.0992	0.0324856	0.976318	NOT
SOBP	2.41301	2.23481	-2.09945	0.0326693	0.976318	UP
CXorf61	-3.94275	-2.23472	-2.09946	0.0326754	0.976318	DOWN
RP11-620J15.3	1.42802	2.23459	-2.09947	0.0326851	0.976318	UP
PRSS22	-3.51207	-2.23436	-2.09949	0.0327019	0.976318	DOWN
ARID3B	-0.839609	-2.23426	-2.0995	0.0327087	0.976318	NOT
GUCY1A3	-2.64874	-2.23391	-2.09954	0.0327342	0.976318	DOWN
GNG4	-2.56372	-2.23273	-2.09965	0.0328202	0.976318	DOWN
PLCH1	-2.21682	-2.22987	-2.09993	0.0330286	0.976318	DOWN
RP1-130G2.1	-1.26806	-2.22973	-2.09995	0.0330391	0.976318	DOWN
MTA3	-0.601566	-2.22961	-2.09996	0.0330474	0.976318	NOT
CDH3	-3.49966	-2.22929	-2.09999	0.0330712	0.976318	DOWN
AC027307.3	1.3759	2.22874	-2.10005	0.0331112	0.976318	UP
RP3-416H24.1	-3.11208	-2.22823	-2.1001	0.0331489	0.976318	DOWN
RP11-476K15.1	-2.34079	-2.22787	-2.10013	0.0331752	0.976318	DOWN
RP11-408H20.1	-2.00814	-2.22584	-2.10033	0.0333248	0.976318	DOWN
RP11-65J21.4	-1.09362	-2.22553	-2.10036	0.0333472	0.976318	DOWN
VWCE	1.66467	2.22549	-2.10037	0.0333502	0.976318	UP
HSH2D	-2.93133	-2.22457	-2.10046	0.0334184	0.976318	DOWN
GPX2	-4.04556	-2.22437	-2.10048	0.0334329	0.976318	DOWN
RP11-326C3.12	1.49892	2.22386	-2.10053	0.0334707	0.976318	UP
ITPRIP	1.71407	2.22384	-2.10053	0.0334724	0.976318	UP
RP11-299H21.1	-1.06817	-2.22341	-2.10057	0.033504	0.976318	DOWN
CAPN13	-2.75138	-2.22187	-2.10072	0.0336189	0.976318	DOWN
RNF2P1	-1.50242	-2.22163	-2.10075	0.0336362	0.976318	DOWN
MYH14	-3.1507	-2.21887	-2.10102	0.0338423	0.976318	DOWN
PLEKHS1	-2.30047	-2.21711	-2.10119	0.0339738	0.976318	DOWN
DNAJC18	1.15383	2.21621	-2.10128	0.0340418	0.976318	UP
SCEL	-3.99911	-2.2156	-2.10134	0.0340876	0.976318	DOWN
RAB34	2.33556	2.21543	-2.10135	0.0341001	0.976318	UP
RP11-17E2.2	-1.41276	-2.21461	-2.10143	0.0341621	0.976318	DOWN
ARHGEF6	1.90818	2.21363	-2.10153	0.0342362	0.976318	UP
RNLS	1.83759	2.21333	-2.10156	0.0342584	0.976318	UP
PCDHB10	2.17502	2.2133	-2.10156	0.0342607	0.976318	UP
RASL10B	2.43614	2.21277	-2.10161	0.0343007	0.976318	UP
LIPH	-2.62023	-2.21252	-2.10164	0.0343196	0.976318	DOWN
ACSBG1	-0.788308	-2.21193	-2.1017	0.0343646	0.976318	NOT
LRRC55	-1.12981	-2.21159	-2.10173	0.03439	0.976318	DOWN
RPL23AP53	1.61449	2.21094	-2.10179	0.03444	0.976318	UP
RPL3P10	1.12275	2.21056	-2.10183	0.0344689	0.976318	UP
RP11-382A18.3	-1.07938	-2.21017	-2.10187	0.034498	0.976318	DOWN
SLC38A4	2.68825	2.20969	-2.10192	0.0345346	0.976318	UP
OVCH1	2.32002	2.20882	-2.102	0.034601	0.976318	UP
CYP4A22-AS1	-1.35677	-2.20825	-2.10206	0.0346449	0.976318	DOWN
SCG5	1.46819	2.20792	-2.10209	0.03467	0.976318	UP
LA16c-380H5.5	-1.74954	-2.20731	-2.10215	0.0347167	0.976318	DOWN
C1QTNF9B-AS1	1.41698	2.20711	-2.10217	0.034732	0.976318	UP
ALS2CL	-1.88516	-2.20647	-2.10223	0.0347808	0.976318	DOWN
PKD1L2	-1.94009	-2.20628	-2.10225	0.0347951	0.976318	DOWN
NHP2P2	1.07633	2.205	-2.10238	0.0348938	0.976318	UP
TBC1D3	-1.09182	-2.20469	-2.10241	0.034917	0.976318	DOWN
RP11-566K19.5	2.1633	2.20421	-2.10245	0.0349545	0.976318	UP
KCNC3	-2.181	-2.20344	-2.10253	0.0350138	0.976318	DOWN
LOXL1	2.54255	2.2022	-2.10265	0.0351095	0.976318	UP
LDHAL6B	-1.52645	-2.20204	-2.10267	0.0351214	0.976318	DOWN
KRT8P3	-1.90452	-2.20165	-2.1027	0.035152	0.976318	DOWN
NCR3LG1	1.23512	2.20107	-2.10276	0.0351966	0.976318	UP
CCDC42B	-1.34318	-2.2005	-2.10282	0.0352404	0.976318	DOWN
RP11-180O5.2	-1.26795	-2.20034	-2.10283	0.0352534	0.976318	DOWN
BIRC3	-1.96068	-2.2001	-2.10286	0.0352715	0.976318	DOWN
TNF	-1.38947	-2.2	-2.10287	0.0352798	0.976318	DOWN
N6AMT2	0.90578	2.19936	-2.10293	0.0353291	0.976318	NOT
RP11-211N8.2	-1.61536	-2.19887	-2.10298	0.0353677	0.976318	DOWN
AC097713.5	1.30537	2.19875	-2.10299	0.0353768	0.976318	UP
VNN2	-2.24914	-2.19778	-2.10308	0.0354521	0.976318	DOWN
LINC00683	1.64067	2.19768	-2.10309	0.0354602	0.976318	UP
SP9	-2.31259	-2.19553	-2.1033	0.0356281	0.976318	DOWN
RP1-125I3.2	-1.08611	-2.19454	-2.1034	0.0357051	0.976318	DOWN
CEACAM22P	-1.55545	-2.19443	-2.10341	0.0357144	0.976318	DOWN
EPB41L5	-0.771886	-2.19429	-2.10342	0.0357248	0.976318	NOT
LINC00594	1.34494	2.1931	-2.10354	0.0358183	0.976318	UP
CNTLN	1.60324	2.1931	-2.10354	0.0358188	0.976318	UP
LPAR5	-2.15407	-2.19215	-2.10363	0.0358938	0.976318	DOWN
PCSK7	0.602725	2.19111	-2.10373	0.0359753	0.976318	NOT
WNT7A	-2.74664	-2.19087	-2.10376	0.0359945	0.976318	DOWN
SAMSN1	-1.84431	-2.18955	-2.10389	0.0360986	0.976318	DOWN
IL33	2.4895	2.18796	-2.10404	0.0362253	0.976318	UP
CTC-429P9.5	0.730945	2.18679	-2.10416	0.0363181	0.976318	NOT
LINC00514	-1.78627	-2.18578	-2.10425	0.0363985	0.976318	DOWN
RP11-120K18.2	-2.05245	-2.18441	-2.10439	0.0365077	0.976318	DOWN
RP11-387H17.4	-1.32147	-2.18366	-2.10446	0.0365679	0.976318	DOWN
AP1G2	-1.12253	-2.18215	-2.10461	0.0366892	0.976318	DOWN
RNF212	3.76995	2.18193	-2.10463	0.0367067	0.976318	UP
TPSP2	-1.24231	-2.18157	-2.10466	0.0367358	0.976318	DOWN
AC018755.16	-1.51729	-2.18076	-2.10474	0.036801	0.976318	DOWN
MGAT4C	-2.01643	-2.18074	-2.10475	0.0368024	0.976318	DOWN
BAIAP2L2	-1.92985	-2.18074	-2.10475	0.0368029	0.976318	DOWN
LAMA1	2.95762	2.18044	-2.10477	0.0368265	0.976318	UP
MARVELD3	-2.6407	-2.17924	-2.10489	0.0369239	0.976318	DOWN
RCBTB1	0.48437	2.1788	-2.10493	0.0369595	0.976318	NOT
RNF223	-2.65286	-2.17866	-2.10495	0.0369706	0.976318	DOWN
LAMA3	-2.30155	-2.17864	-2.10495	0.036972	0.976318	DOWN
SLC6A13	-1.61981	-2.17848	-2.10497	0.0369855	0.976318	DOWN
ITGAM	-1.77644	-2.17735	-2.10508	0.0370765	0.976318	DOWN
PCDHB9	1.96429	2.17712	-2.1051	0.037095	0.976318	UP
CTC-329H14.1	1.0814	2.17615	-2.10519	0.0371739	0.976318	UP
RP5-1109J22.2	-1.13042	-2.17577	-2.10523	0.0372054	0.976318	DOWN
RUVBL1	-0.511019	-2.17505	-2.1053	0.0372636	0.976318	NOT
AC007078.4	-1.1693	-2.17459	-2.10534	0.037301	0.976318	DOWN
RP11-661C3.2	-0.920854	-2.17418	-2.10538	0.0373349	0.976318	NOT
S1PR4	-1.37945	-2.17391	-2.10541	0.0373564	0.976318	DOWN
RP11-510J16.5	2.04814	2.17356	-2.10544	0.0373855	0.976318	UP
RP11-798K3.2	-1.30595	-2.17355	-2.10545	0.0373862	0.976318	DOWN
C2orf15	0.854637	2.17307	-2.10549	0.0374255	0.976318	NOT
PKIB	-2.40507	-2.17243	-2.10555	0.0374781	0.976318	DOWN
RASGEF1B	-2.66853	-2.17203	-2.10559	0.0375104	0.976318	DOWN
DNM1P46	1.67088	2.17182	-2.10561	0.0375277	0.976318	UP
KIAA1737	-0.596984	-2.1711	-2.10568	0.0375867	0.976318	NOT
SGPP2	-1.96168	-2.17094	-2.1057	0.0376	0.976318	DOWN
PHOX2B	1.40764	2.17094	-2.1057	0.0376004	0.976318	UP
C3	-2.6904	-2.17079	-2.10571	0.0376124	0.976318	DOWN
MTFP1	-0.690385	-2.17024	-2.10577	0.0376575	0.976318	NOT
CYP4F12	-2.65578	-2.16812	-2.10597	0.0378321	0.976318	DOWN
NFIX	1.57464	2.16729	-2.10605	0.0379013	0.976318	UP
GPR110	-4.09087	-2.16717	-2.10606	0.0379106	0.976318	DOWN
RP11-359N11.2	1.20454	2.16705	-2.10608	0.037921	0.976318	UP
OXGR1	-2.10882	-2.16694	-2.10609	0.0379295	0.976318	DOWN
FNDC5	1.07332	2.16451	-2.10632	0.0381311	0.976318	UP
PRSS8	-3.58755	-2.16258	-2.10651	0.038292	0.976318	DOWN
LOC732538	-1.12197	-2.16257	-2.10651	0.038293	0.976318	DOWN
GGN	0.847015	2.16232	-2.10654	0.0383144	0.976318	NOT
GABRP	-3.20495	-2.16174	-2.10659	0.0383623	0.976318	DOWN
MAP4K5	-0.490888	-2.16051	-2.10671	0.0384656	0.976318	NOT
RP11-384B12.3	1.02326	2.16021	-2.10674	0.0384904	0.976318	UP
AC115115.3	-0.85069	-2.15977	-2.10678	0.0385277	0.976318	NOT
CASR	-1.28772	-2.15925	-2.10683	0.0385712	0.976318	DOWN
RP11-478C1.8	1.06024	2.15917	-2.10684	0.038578	0.976318	UP
FYB	-2.78873	-2.15916	-2.10684	0.0385785	0.976318	DOWN
MLLT4-AS1	-1.53358	-2.15899	-2.10686	0.0385932	0.976318	DOWN
GNMT	1.05332	2.1581	-2.10694	0.0386682	0.976318	UP
TBCEL	1.1783	2.1579	-2.10696	0.038685	0.976318	UP
C1orf116	-2.8498	-2.15742	-2.10701	0.0387254	0.976318	DOWN
LAD1	-3.60705	-2.15685	-2.10707	0.038773	0.976318	DOWN
MCUR1	0.635703	2.15613	-2.10714	0.038834	0.976318	NOT
MTND5P10	-1.37519	-2.15583	-2.10716	0.0388599	0.976318	DOWN
MAP6	1.82418	2.15532	-2.10721	0.0389031	0.976318	UP
ARHGAP27	-1.35305	-2.15521	-2.10722	0.0389123	0.976318	DOWN
GYLTL1B	-2.45202	-2.15455	-2.10729	0.0389681	0.976318	DOWN
RP6-65G23.3	-1.81161	-2.15428	-2.10731	0.0389907	0.976318	DOWN
SRSF12	-2.15627	-2.15411	-2.10733	0.039005	0.976318	DOWN
MISP	-2.7595	-2.15361	-2.10738	0.039048	0.976318	DOWN
TRGV7	1.15177	2.15194	-2.10754	0.03919	0.976318	UP
RP11-57G10.8	-0.786468	-2.15136	-2.1076	0.0392389	0.976318	NOT
RP11-122M14.1	-1.11992	-2.1511	-2.10762	0.0392616	0.976318	DOWN
FAM182A	1.52458	2.15094	-2.10764	0.0392753	0.976318	UP
INPP4B	-1.52278	-2.1509	-2.10764	0.0392783	0.976318	DOWN
EXOSC3	0.695853	2.15073	-2.10766	0.0392927	0.976318	NOT
RP11-326C3.14	1.00273	2.15018	-2.10771	0.0393397	0.976318	UP
NRIP1	-1.19048	-2.15005	-2.10772	0.0393511	0.976318	DOWN
BIN2	-1.20406	-2.1495	-2.10778	0.0393986	0.976318	DOWN
PGAP3	-1.14836	-2.1494	-2.10779	0.0394067	0.976318	DOWN
ADAMTS7	2.1787	2.14877	-2.10785	0.0394609	0.976318	UP
REM2	-0.907512	-2.14859	-2.10786	0.0394762	0.976318	NOT
RPL10P3	1.07663	2.14835	-2.10789	0.039497	0.976318	UP
CTD-3092A11.2	1.17934	2.14834	-2.10789	0.0394976	0.976318	UP
AP000439.3	-2.65838	-2.14808	-2.10791	0.0395203	0.976318	DOWN
TECTA	1.7278	2.14782	-2.10794	0.0395426	0.976318	UP
MYO5B	-2.05369	-2.14744	-2.10798	0.0395753	0.976318	DOWN
IL36RN	-2.75612	-2.14716	-2.108	0.039599	0.976318	DOWN
GS1-358P8.4	-1.07214	-2.14716	-2.108	0.0395993	0.976318	DOWN
NBEAL2	-1.06772	-2.14694	-2.10802	0.039618	0.976318	DOWN
RP11-789C1.1	-2.37507	-2.14639	-2.10808	0.0396655	0.976318	DOWN
AHNAK2	-1.30224	-2.14566	-2.10815	0.0397283	0.976318	DOWN
SMIM6	-1.98899	-2.14489	-2.10822	0.0397948	0.976318	DOWN
RP11-304F15.3	-1.69532	-2.14482	-2.10823	0.039801	0.976318	DOWN
C6orf195	1.34397	2.14401	-2.10831	0.0398705	0.976318	UP
TMC7	-1.12654	-2.14341	-2.10837	0.0399226	0.976318	DOWN
PRUNE2	2.20597	2.1433	-2.10838	0.039932	0.976318	UP
KRT7	-3.13773	-2.14319	-2.10839	0.0399423	0.976318	DOWN
RP11-757G14.1	-1.47996	-2.14304	-2.1084	0.0399554	0.976318	DOWN
RP11-138I1.2	0.818428	2.14296	-2.10841	0.0399623	0.976318	NOT
MT1M	2.67983	2.14217	-2.10849	0.0400304	0.976318	UP
RP11-597D13.9	-2.37328	-2.14164	-2.10854	0.0400764	0.976318	DOWN
ADD2	3.19902	2.14161	-2.10854	0.0400791	0.976318	UP
RPL12P38	0.822971	2.14126	-2.10857	0.0401092	0.976318	NOT
MST1R	-2.3399	-2.14039	-2.10866	0.0401857	0.976318	DOWN
AC098823.3	-1.71398	-2.13988	-2.10871	0.0402295	0.976318	DOWN
RP11-510N19.5	-2.68086	-2.13987	-2.10871	0.0402305	0.976318	DOWN
LYSMD2	1.2634	2.13937	-2.10876	0.0402746	0.976318	UP
NAPRT1	-1.61	-2.13924	-2.10877	0.0402855	0.976318	DOWN
KCP	-1.92906	-2.13885	-2.10881	0.0403194	0.976318	DOWN
ESRP2	-2.6526	-2.13882	-2.10881	0.0403225	0.976318	DOWN
AC005256.1	-2.01922	-2.13853	-2.10884	0.040348	0.976318	DOWN
SERPINA6	-2.16314	-2.13708	-2.10898	0.0404747	0.976318	DOWN
RNU1-103P	0.70028	2.13681	-2.109	0.0404983	0.976318	NOT
MOB3A	0.727719	2.13405	-2.10927	0.0407416	0.976318	NOT
ST3GAL3	1.08307	2.13396	-2.10928	0.0407496	0.976318	UP
RP11-20I20.2	1.62003	2.1332	-2.10935	0.0408161	0.976318	UP
DKFZP779L1853	-1.59431	-2.13312	-2.10936	0.0408237	0.976318	DOWN
AGTR2	-0.98775	-2.1331	-2.10936	0.0408249	0.976318	NOT
PIK3C2B	-1.24371	-2.13255	-2.10941	0.0408737	0.976318	DOWN
SLC7A10	1.86363	2.13217	-2.10945	0.0409074	0.976318	UP
ELF5	-2.67305	-2.13169	-2.1095	0.0409496	0.976318	DOWN
F8	1.26206	2.13122	-2.10954	0.0409912	0.976318	UP
RNF126P1	0.934403	2.13118	-2.10954	0.0409948	0.976318	NOT
GCK	1.67371	2.13101	-2.10956	0.04101	0.976318	UP
RP11-365N19.2	-0.794982	-2.13052	-2.10961	0.0410533	0.976318	NOT
NBPF2P	1.14141	2.1304	-2.10962	0.0410641	0.976318	UP
KB-1980E6.2	-1.38729	-2.13018	-2.10964	0.0410839	0.976318	DOWN
CD300LB	-1.01235	-2.12976	-2.10968	0.0411209	0.976318	DOWN
LIPG	-2.73369	-2.12942	-2.10971	0.0411516	0.976318	DOWN
DGKI	2.19229	2.12812	-2.10984	0.0412672	0.976318	UP
DHRS9	-2.85502	-2.12742	-2.10991	0.0413295	0.976318	DOWN
ATP5G1P4	-0.851201	-2.12724	-2.10992	0.0413461	0.976318	NOT
KRTAP5-7	1.04501	2.1271	-2.10994	0.0413583	0.976318	UP
RPS12P2	-1.27743	-2.12655	-2.10999	0.041408	0.976318	DOWN
RP11-307I14.2	1.10728	2.12615	-2.11003	0.0414431	0.976318	UP
AGAP3	0.609892	2.12605	-2.11004	0.0414523	0.976318	NOT
RP11-77I22.2	1.57556	2.12595	-2.11005	0.0414612	0.976318	UP
ZBTB47	1.26412	2.1249	-2.11015	0.0415552	0.976318	UP
RP11-506B6.3	1.03458	2.12451	-2.11019	0.0415906	0.976318	UP
RP11-100N20.1	-2.06603	-2.12436	-2.1102	0.0416045	0.976318	DOWN
PAMR1	2.56222	2.12417	-2.11022	0.0416213	0.976318	UP
LAMB3	-2.20286	-2.12416	-2.11022	0.0416224	0.976318	DOWN
DSC2	-2.49232	-2.12368	-2.11027	0.0416655	0.976318	DOWN
NNT-AS1	1.62296	2.12346	-2.11029	0.0416852	0.976318	UP
C14orf182	-1.29909	-2.12306	-2.11033	0.0417206	0.976318	DOWN
GJB4	-2.15724	-2.12228	-2.1104	0.0417911	0.976318	DOWN
RP11-807H7.2	2.06567	2.12221	-2.11041	0.0417976	0.976318	UP
PIGC	-0.409557	-2.12197	-2.11043	0.041819	0.976318	NOT
HMGN2P7	1.09889	2.12016	-2.1106	0.0419831	0.976318	UP
CTA-714B7.5	-1.88005	-2.12014	-2.11061	0.0419853	0.976318	DOWN
RP11-597A11.1	-1.66284	-2.12002	-2.11062	0.0419955	0.976318	DOWN
RP11-20I20.4	1.46387	2.11819	-2.11079	0.0421619	0.976318	UP
UNC93B1	-1.09887	-2.11701	-2.11091	0.0422692	0.976318	DOWN
AC006994.1	-1.00971	-2.11628	-2.11098	0.0423364	0.976318	DOWN
SNURF	1.79921	2.11578	-2.11102	0.0423814	0.976318	UP
DOK1	1.29243	2.11572	-2.11103	0.0423868	0.976318	UP
HOOK1	-2.87914	-2.11544	-2.11106	0.0424127	0.976318	DOWN
CAPN8	-3.72364	-2.11446	-2.11115	0.0425025	0.976318	DOWN
RP11-569G9.7	-1.38903	-2.11396	-2.1112	0.0425481	0.976318	DOWN
ELOVL2	2.23769	2.11387	-2.11121	0.0425562	0.976318	UP
RP11-766N7.1	-1.35861	-2.1138	-2.11121	0.0425624	0.976318	DOWN
KRT19	-2.73062	-2.11343	-2.11125	0.042597	0.976318	DOWN
SLC22A3	-2.52986	-2.11301	-2.11129	0.0426353	0.976318	DOWN
PRPF38AP2	0.988688	2.11287	-2.1113	0.0426479	0.976318	NOT
DYRK3	1.3345	2.11216	-2.11137	0.0427138	0.976318	UP
RP11-1H8.3	1.59058	2.11133	-2.11145	0.0427899	0.976318	UP
AP001471.1	1.54801	2.11082	-2.1115	0.042837	0.976318	UP
SERPINH1P1	0.82117	2.10988	-2.11159	0.0429236	0.976318	NOT
SORBS3	1.34337	2.10984	-2.11159	0.0429275	0.976318	UP
RP11-315I20.1	0.722723	2.10919	-2.11166	0.0429874	0.976318	NOT
C15orf38	1.04185	2.10829	-2.11174	0.0430711	0.976318	UP
RP11-384L8.1	-1.93526	-2.10802	-2.11177	0.0430963	0.976318	DOWN
THRB	-1.76369	-2.10722	-2.11184	0.0431702	0.976318	DOWN
PADI1	-2.2297	-2.10703	-2.11186	0.043188	0.976318	DOWN
LINC00551	-1.15079	-2.10633	-2.11193	0.0432525	0.976318	DOWN
C10orf25	2.16102	2.10616	-2.11195	0.0432683	0.976318	UP
CRYBB3	-1.39068	-2.10534	-2.11202	0.0433446	0.976318	DOWN
RP11-966I7.1	-1.96838	-2.10516	-2.11204	0.0433618	0.976318	DOWN
GKN2	-1.58357	-2.1047	-2.11209	0.0434043	0.976318	DOWN
RP11-475N22.4	-2.56081	-2.10383	-2.11217	0.0434861	0.976318	DOWN
ANKRD34A	1.50409	2.10323	-2.11223	0.0435421	0.976318	UP
RP11-438N16.1	-2.50771	-2.10253	-2.11229	0.0436076	0.976318	DOWN
RP11-388P9.2	-1.76798	-2.10244	-2.1123	0.0436156	0.976318	DOWN
RP11-106M3.3	1.16062	2.10153	-2.11239	0.0437011	0.976318	UP
RP5-864K19.4	1.0587	2.10152	-2.11239	0.043702	0.976318	UP
B3GALT5	-2.64842	-2.1015	-2.11239	0.0437041	0.976318	DOWN
KCNAB2	1.26657	2.1007	-2.11247	0.0437796	0.976318	UP
HGD	-2.90261	-2.09889	-2.11264	0.0439495	0.976318	DOWN
EDAR	-2.92998	-2.09782	-2.11274	0.0440509	0.976318	DOWN
ZFYVE28	1.41519	2.09751	-2.11277	0.0440806	0.976318	UP
KLK5	-2.9598	-2.0972	-2.1128	0.04411	0.976318	DOWN
SYT8	-2.57492	-2.09703	-2.11282	0.0441261	0.976318	DOWN
CTD-2514C3.1	2.25003	2.09562	-2.11295	0.044259	0.976318	UP
CTD-3193O13.9	-2.20179	-2.09427	-2.11308	0.0443873	0.976318	DOWN
RP11-255A11.21	-2.02045	-2.09384	-2.11312	0.0444291	0.976318	DOWN
KLF17	2.05107	2.09372	-2.11313	0.0444398	0.976318	UP
AC004231.2	-1.56092	-2.09281	-2.11322	0.0445265	0.976318	DOWN
RP11-362K14.6	1.20107	2.0928	-2.11322	0.0445277	0.976318	UP
TEX41	2.12645	2.09261	-2.11324	0.0445455	0.976318	UP
CYP4F2	-1.77774	-2.09233	-2.11327	0.0445725	0.976318	DOWN
SH3RF3-AS1	2.49546	2.09182	-2.11332	0.0446219	0.976318	UP
TMEM229B	1.84387	2.09135	-2.11336	0.0446661	0.976318	UP
PIGU	-0.541449	-2.091	-2.11339	0.0446996	0.976318	NOT
MYBPHL	1.51828	2.08773	-2.11371	0.0450144	0.976318	UP
FGR	1.45529	2.08749	-2.11373	0.0450369	0.976318	UP
MSLN	-3.14399	-2.08746	-2.11373	0.0450398	0.976318	DOWN
SLC26A9	-2.48623	-2.08622	-2.11385	0.0451596	0.976318	DOWN
RP11-527H14.2	2.14637	2.08603	-2.11387	0.0451781	0.976318	UP
CIDEA	1.44203	2.08596	-2.11387	0.0451846	0.976318	UP
CTAGE8	-1.81848	-2.08575	-2.11389	0.0452053	0.976318	DOWN
RP11-1260E13.3	-1.69118	-2.08554	-2.11391	0.0452255	0.976318	DOWN
DPY19L2P2	2.12413	2.08397	-2.11406	0.045378	0.976318	UP
SORBS1	-1.46885	-2.08373	-2.11409	0.0454011	0.976318	DOWN
AC019117.2	-2.32601	-2.0827	-2.11418	0.0455009	0.976318	DOWN
ZEB1	2.45172	2.08117	-2.11433	0.0456498	0.976318	UP
RP11-95G17.2	-1.217	-2.08099	-2.11435	0.0456679	0.976318	DOWN
CYP2A7	1.3427	2.08029	-2.11441	0.0457359	0.976318	UP
RP11-887P2.6	1.3139	2.08012	-2.11443	0.0457531	0.976318	UP
GFRA2	1.21622	2.08003	-2.11444	0.0457619	0.976318	UP
FAM27E1	1.70195	2.07985	-2.11446	0.0457789	0.976318	UP
RP11-782C8.6	-1.46965	-2.07857	-2.11458	0.0459047	0.976318	DOWN
CEACAM6	-3.7043	-2.07851	-2.11458	0.0459104	0.976318	DOWN
KRT8P36	-1.41801	-2.07808	-2.11462	0.0459521	0.976318	DOWN
HEG1	2.42012	2.07765	-2.11466	0.0459948	0.976318	UP
SMYD3	0.727689	2.07597	-2.11482	0.0461602	0.976318	NOT
PLEKHG7	-1.75318	-2.07587	-2.11483	0.0461695	0.976318	DOWN
TCAIM	0.584675	2.07567	-2.11485	0.0461896	0.976318	NOT
EPN3	-2.73753	-2.07438	-2.11498	0.0463167	0.976318	DOWN
AC005682.6	1.49063	2.07397	-2.11501	0.0463579	0.976318	UP
FAM101B	2.24775	2.07377	-2.11503	0.0463768	0.976318	UP
RP11-54D18.4	0.756766	2.07293	-2.11511	0.046461	0.976318	NOT
SP6	-2.18515	-2.07179	-2.11522	0.0465736	0.976318	DOWN
NAP1L3	2.88595	2.07131	-2.11527	0.0466217	0.976318	UP
APLN	2.10525	2.071	-2.1153	0.0466524	0.976318	UP
BAI3	2.13232	2.06982	-2.11541	0.0467695	0.976318	UP
RP11-24H1.1	0.854325	2.06927	-2.11546	0.046824	0.976318	NOT
RDH14	-0.38731	-2.06792	-2.11559	0.0469594	0.976318	NOT
KRT8P7	-1.50028	-2.06708	-2.11567	0.0470438	0.976318	DOWN
RP11-277L2.3	1.07403	2.06543	-2.11582	0.0472091	0.976318	UP
CEACAM1	-2.20571	-2.06539	-2.11583	0.0472132	0.976318	DOWN
SNAP25	2.66178	2.06516	-2.11585	0.0472365	0.976318	UP
CTD-2516F10.4	-1.29235	-2.06505	-2.11586	0.0472468	0.976318	DOWN
POTEM	-1.34061	-2.06495	-2.11587	0.0472571	0.976318	DOWN
DLG4	1.32517	2.06472	-2.11589	0.0472799	0.976318	UP
KCNQ1OT1	1.76725	2.06386	-2.11597	0.0473666	0.976318	UP
DYNLRB2	1.6114	2.06385	-2.11597	0.047368	0.976318	UP
KBTBD4	0.52398	2.06337	-2.11602	0.0474162	0.976318	NOT
TMC8	-1.63781	-2.06246	-2.11611	0.0475087	0.976318	DOWN
C14orf80	-0.57466	-2.06214	-2.11614	0.0475402	0.976318	NOT
RP11-726G1.1	1.82229	2.05962	-2.11637	0.0477958	0.976318	UP
CAMK2N2	1.57602	2.05902	-2.11643	0.0478571	0.976318	UP
RP13-580F15.2	-2.67669	-2.05735	-2.11659	0.048027	0.976318	DOWN
OVOL1	-3.09897	-2.05729	-2.11659	0.0480336	0.976318	DOWN
BLID	1.88863	2.05713	-2.11661	0.0480495	0.976318	UP
RP11-484N16.1	-1.38025	-2.05635	-2.11668	0.0481293	0.976318	DOWN
RP4-803A2.1	-1.26916	-2.05623	-2.11669	0.0481416	0.976318	DOWN
AC090627.1	-1.65821	-2.05592	-2.11672	0.0481729	0.976318	DOWN
DDX1	-0.46202	-2.05566	-2.11675	0.0482001	0.976318	NOT
AZI2	0.451267	2.05462	-2.11685	0.048307	0.976318	NOT
ST6GALNAC1	-3.38388	-2.05427	-2.11688	0.0483427	0.976318	DOWN
AL355490.1	1.24488	2.05414	-2.11689	0.0483553	0.976318	UP
CRABP2	-2.34594	-2.05412	-2.11689	0.0483581	0.976318	DOWN
ATP6V0A4	-2.09621	-2.05343	-2.11696	0.048429	0.976318	DOWN
FGD3	-2.05321	-2.05256	-2.11704	0.048518	0.976318	DOWN
AC019181.3	-1.10366	-2.05252	-2.11705	0.0485228	0.976318	DOWN
AC147651.3	1.50467	2.05209	-2.11709	0.0485663	0.976318	UP
PKP4	-0.441225	-2.05149	-2.11714	0.0486287	0.976318	NOT
KRT18	-1.74596	-2.05135	-2.11716	0.0486433	0.976318	DOWN
TJP3	-2.94339	-2.05028	-2.11726	0.0487537	0.976318	DOWN
MPP7	-1.88033	-2.04952	-2.11733	0.0488322	0.976318	DOWN
RP11-108K3.1	2.02752	2.04781	-2.11749	0.0490096	0.976318	UP
NKX3-2	1.8701	2.04778	-2.11749	0.0490128	0.976318	UP
AC079767.4	-1.03536	-2.04754	-2.11751	0.0490374	0.976318	DOWN
RP11-161I6.2	2.03195	2.04717	-2.11755	0.049076	0.976318	UP
RASGRP4	-0.907651	-2.04556	-2.1177	0.049244	0.976318	NOT
SYNE2	-1.0213	-2.04543	-2.11771	0.049257	0.976318	DOWN
AC002059.10	-1.1312	-2.04488	-2.11777	0.0493145	0.976318	DOWN
LRRC7	1.35391	2.04467	-2.11779	0.0493369	0.976318	UP
ALK	-1.09857	-2.04455	-2.1178	0.0493486	0.976318	DOWN
RP11-67C2.2	-2.06549	-2.04392	-2.11786	0.0494147	0.976318	DOWN
PDZK1IP1	-3.17105	-2.04376	-2.11787	0.049432	0.976318	DOWN
GRHL1	-1.85301	-2.04369	-2.11788	0.0494391	0.976318	DOWN
SLC2A8	-0.575468	-2.04331	-2.11791	0.0494787	0.976318	NOT
PXDN	3.48501	2.04315	-2.11793	0.0494961	0.976318	UP
TMEM72-AS1	1.49287	2.04207	-2.11803	0.0496091	0.976318	UP
KRT18P11	-1.62863	-2.0416	-2.11807	0.0496587	0.976318	DOWN
ADORA3	1.01045	2.0411	-2.11812	0.0497109	0.976318	UP
RP11-354M1.3	-1.02529	-2.04105	-2.11813	0.0497158	0.976318	DOWN
APOB	2.31072	2.04104	-2.11813	0.0497173	0.976318	UP
NAV1	1.26833	2.04097	-2.11813	0.0497242	0.976318	UP
RBBP9	0.628638	2.04092	-2.11814	0.0497296	0.976318	NOT
CLIC5	-2.82752	-2.04084	-2.11815	0.0497378	0.976318	DOWN
RPL13AP2	0.883926	2.04062	-2.11817	0.0497609	0.976318	NOT
MAP3K8	-1.2877	-2.04012	-2.11821	0.0498137	0.976318	DOWN
NUB1	0.481253	2.03964	-2.11826	0.0498651	0.976318	NOT
C15orf59	2.60096	2.03959	-2.11826	0.0498701	0.976318	UP
CRAT	0.701724	2.03955	-2.11827	0.0498737	0.976318	NOT
RP11-338N10.1	1.13778	2.03951	-2.11827	0.0498785	0.976318	UP
WNT6	-1.40455	-2.03927	-2.11829	0.0499033	0.976318	DOWN
CLDN7	-2.83903	-2.03872	-2.11835	0.0499617	0.976318	DOWN
BIK	-2.03889	-2.03727	-2.11848	0.050115	0.976318	NOT
TMEM144	-1.22832	-2.03623	-2.11858	0.0502257	0.976318	NOT
MYT1L	1.17498	2.03521	-2.11868	0.0503337	0.976318	NOT
RAI14	1.2564	2.0344	-2.11875	0.0504199	0.976318	NOT
RNF180	2.30117	2.03266	-2.11891	0.0506054	0.976318	NOT
RP11-316E14.6	-0.801426	-2.03058	-2.11911	0.0508281	0.976318	NOT
VN2R17P	-0.919796	-2.02949	-2.11921	0.0509455	0.976318	NOT
RP11-22C11.2	-2.96343	-2.02831	-2.11932	0.0510725	0.976318	NOT
RP1-97J1.2	1.50632	2.02708	-2.11944	0.0512045	0.976318	NOT
HBA1	1.40913	2.02664	-2.11948	0.0512527	0.976318	NOT
ARSDP1	-1.1208	-2.02512	-2.11962	0.0514173	0.976318	NOT
POMK	0.683934	2.02313	-2.11981	0.0516323	0.976318	NOT
RP11-588K22.2	-2.27508	-2.0213	-2.11998	0.051832	0.976318	NOT
DLL1	2.37412	2.02	-2.1201	0.0519745	0.976318	NOT
CD244	-1.02151	-2.01852	-2.12024	0.0521366	0.976318	NOT
FGFR2	-2.99618	-2.01793	-2.1203	0.0522008	0.976318	NOT
LINC00857	-1.35342	-2.01758	-2.12033	0.0522389	0.976318	NOT
AP001597.1	1.64554	2.01722	-2.12036	0.0522789	0.976318	NOT
TXK	-1.85175	-2.01642	-2.12044	0.0523674	0.976318	NOT
SNN	-0.703799	-2.01505	-2.12056	0.0525178	0.976318	NOT
ORAI2	0.984652	2.01473	-2.12059	0.0525529	0.976318	NOT
RP11-930P14.2	1.32001	2.01276	-2.12078	0.0527709	0.976318	NOT
RNF38	0.538451	2.0112	-2.12092	0.0529445	0.976318	NOT
TADA2A	-0.463832	-2.00828	-2.1212	0.0532698	0.976318	NOT
RP11-113C12.2	0.97123	2.00713	-2.1213	0.0533989	0.976318	NOT
AC017060.1	-2.07437	-2.00667	-2.12135	0.0534505	0.976318	NOT
TTC12	0.66765	2.00601	-2.12141	0.053524	0.976318	NOT
FUK	-0.541145	-2.00506	-2.1215	0.0536312	0.976318	NOT
NPAS4	1.17213	2.00441	-2.12156	0.0537036	0.976318	NOT
ESRP1	-3.35668	-2.00326	-2.12166	0.0538331	0.976318	NOT
SDC2	2.66081	2.00044	-2.12193	0.0541523	0.976318	NOT
AC005682.7	0.882229	1.9992	-2.12204	0.0542927	0.976318	NOT
LRRC73	1.18087	1.99845	-2.12211	0.054378	0.976318	NOT
GS1-124K5.10	1.09847	1.9955	-2.12239	0.0547148	0.976318	NOT
SVIL	-0.872503	-1.99456	-2.12247	0.0548224	0.976318	NOT
HCG4P7	-1.71906	-1.99202	-2.12271	0.0551147	0.976318	NOT
ST8SIA2	2.06898	1.9908	-2.12282	0.0552547	0.976318	NOT
RP11-473I1.5	0.570885	1.98985	-2.12291	0.0553644	0.976318	NOT
GLT8D1	0.517336	1.98844	-2.12304	0.0555281	0.976318	NOT
RP3-527G5.1	1.06946	1.98789	-2.12309	0.0555915	0.976318	NOT
NPEPPS	-0.509495	-1.98728	-2.12315	0.0556623	0.976318	NOT
FABP3	1.01342	1.98647	-2.12322	0.0557562	0.976318	NOT
DOK5	-2.28746	-1.98594	-2.12327	0.0558184	0.976318	NOT
RP11-747H7.3	-2.6875	-1.98536	-2.12333	0.0558857	0.976318	NOT
RP11-800A3.4	-2.22178	-1.98506	-2.12336	0.0559203	0.976318	NOT
LRP3	2.31759	1.98438	-2.12342	0.0560006	0.976318	NOT
CTD-2210P15.2	1.03385	1.98337	-2.12351	0.0561185	0.976318	NOT
TMEM51	-0.913114	-1.98258	-2.12359	0.0562111	0.976318	NOT
RP11-266L9.6	-1.04449	-1.98171	-2.12367	0.0563127	0.976318	NOT
NLRP2	-3.41079	-1.98069	-2.12376	0.0564326	0.976318	NOT
THADA	-0.424141	-1.97994	-2.12383	0.0565202	0.976318	NOT
SCGB2A1	-1.19655	-1.97853	-2.12396	0.0566869	0.976318	NOT
FKBP8	0.423104	1.97799	-2.12401	0.0567501	0.976318	NOT
ANTXR1	2.41767	1.97667	-2.12413	0.0569062	0.976318	NOT
ITPKC	-0.571671	-1.97583	-2.12421	0.0570058	0.976318	NOT
FAM196B	3.24886	1.97512	-2.12428	0.0570901	0.976318	NOT
PCBP2P1	0.973725	1.9739	-2.12439	0.0572354	0.976318	NOT
CYP4F23P	-2.00563	-1.97329	-2.12444	0.0573086	0.976318	NOT
CCNDBP1	0.568227	1.97209	-2.12455	0.0574508	0.976318	NOT
IQUB	0.81345	1.97117	-2.12464	0.0575611	0.976318	NOT
TACSTD2	-3.40382	-1.96987	-2.12476	0.0577167	0.976318	NOT
PPM1H	-1.59681	-1.96945	-2.1248	0.0577665	0.976318	NOT
EMC9	-0.517617	-1.96855	-2.12488	0.0578746	0.976318	NOT
CTD-2022H16.3	-1.21416	-1.96755	-2.12497	0.057995	0.976318	NOT
AC007038.7	-0.717616	-1.96619	-2.1251	0.0581594	0.976318	NOT
AMPH	2.84315	1.96579	-2.12514	0.058208	0.976318	NOT
RP1-239B22.5	1.14487	1.96505	-2.1252	0.0582972	0.976318	NOT
LA16c-325D7.2	-0.974215	-1.96415	-2.12529	0.0584057	0.976318	NOT
SELL	-2.1558	-1.96309	-2.12538	0.0585342	0.976318	NOT
DNAJC15	1.98872	1.96128	-2.12555	0.0587544	0.976318	NOT
ALG1L6P	0.947561	1.9593	-2.12573	0.0589956	0.976318	NOT
KALRN	-1.65132	-1.95811	-2.12584	0.0591409	0.976318	NOT
RP11-309I15.1	1.55909	1.95571	-2.12606	0.059436	0.976318	NOT
FSCN1	1.77672	1.95508	-2.12612	0.0595139	0.976318	NOT
RNF157-AS1	-1.32161	-1.9542	-2.1262	0.0596215	0.976318	NOT
CNKSR3	1.35693	1.95097	-2.1265	0.0600211	0.976318	NOT
CYP4F8	-1.51971	-1.94989	-2.1266	0.0601552	0.976318	NOT
KIAA1586	0.611669	1.94941	-2.12664	0.0602154	0.976318	NOT
NRG3	-1.79171	-1.94834	-2.12674	0.0603481	0.976318	NOT
RP5-827C21.1	0.707153	1.94696	-2.12687	0.0605199	0.976318	NOT
RAPGEF1	0.431629	1.94607	-2.12695	0.0606319	0.976318	NOT
TMEM191A	-1.06245	-1.94427	-2.12711	0.0608575	0.976318	NOT
GGNBP1	0.807065	1.94354	-2.12718	0.0609482	0.976318	NOT
RP11-184A2.3	-1.33715	-1.94279	-2.12725	0.0610429	0.976318	NOT
RP11-697E2.9	0.800889	1.94228	-2.1273	0.0611075	0.976318	NOT
RP11-561N12.1	-1.25817	-1.9409	-2.12742	0.0612819	0.976318	NOT
SLC35F5	-0.4396	-1.94048	-2.12746	0.0613342	0.976318	NOT
AC108142.1	3.32559	1.93948	-2.12755	0.0614614	0.976318	NOT
PTGS2	-2.27808	-1.93885	-2.12761	0.0615412	0.976318	NOT
PCDH1	-2.1467	-1.93748	-2.12773	0.0617143	0.976318	NOT
RSPH1	-1.74329	-1.93585	-2.12788	0.0619221	0.976318	NOT
VASH2	-1.37306	-1.93422	-2.12803	0.06213	0.976318	NOT
PCDHB19P	1.2793	1.93375	-2.12807	0.0621896	0.976318	NOT
ITGB3	2.34572	1.93298	-2.12815	0.0622883	0.976318	NOT
NBPF13P	0.845011	1.93198	-2.12824	0.0624163	0.976318	NOT
RP11-221E20.4	-0.768595	-1.93065	-2.12836	0.0625875	0.976318	NOT
TNNC1	-2.18494	-1.92969	-2.12845	0.0627107	0.976318	NOT
EVPL	-2.49476	-1.92937	-2.12847	0.0627523	0.976318	NOT
RP11-244H18.4	-1.14519	-1.92887	-2.12852	0.0628164	0.976318	NOT
CDS1	-1.94277	-1.92835	-2.12857	0.0628835	0.976318	NOT
RP6-105D16.1	0.739048	1.92733	-2.12866	0.0630154	0.976318	NOT
RP11-575F12.1	-1.92135	-1.9262	-2.12876	0.0631624	0.976318	NOT
RP11-390F4.2	-1.24274	-1.92483	-2.12889	0.0633404	0.976318	NOT
RP11-255J3.2	1.0058	1.92419	-2.12895	0.0634228	0.976318	NOT
NT5M	1.07396	1.9239	-2.12897	0.0634604	0.976318	NOT
ESRRB	-1.25543	-1.92264	-2.12909	0.0636255	0.976318	NOT
WDR89	-0.506989	-1.9218	-2.12916	0.0637345	0.976318	NOT
CCNC	-0.409126	-1.92075	-2.12926	0.0638718	0.976318	NOT
GIPC1	-0.653313	-1.91977	-2.12935	0.0640007	0.976318	NOT
SLC44A4	-2.79807	-1.91909	-2.12941	0.0640897	0.976318	NOT
MT1CP	0.916803	1.91794	-2.12951	0.0642405	0.976318	NOT
RNF149	-0.54987	-1.91747	-2.12956	0.0643026	0.976318	NOT
RP11-281P23.1	-2.18005	-1.91572	-2.12972	0.0645335	0.976318	NOT
ECM2	1.5376	1.91557	-2.12973	0.0645529	0.976318	NOT
RP11-344N17.9	0.796369	1.91407	-2.12987	0.0647513	0.976318	NOT
AC008440.10	-1.52378	-1.91345	-2.12992	0.0648343	0.976318	NOT
RP11-360L9.4	0.86631	1.91233	-2.13002	0.0649826	0.976318	NOT
RRAGA	0.631653	1.91138	-2.13011	0.0651085	0.976318	NOT
KIAA1456	2.19582	1.91063	-2.13018	0.0652086	0.976318	NOT
KIF9-AS1	0.891613	1.9102	-2.13022	0.0652659	0.976318	NOT
RP11-327J17.2	-1.2165	-1.90964	-2.13027	0.065341	0.976318	NOT
RP11-159H10.1	0.923912	1.90827	-2.13039	0.0655237	0.976318	NOT
RP11-578F21.9	0.932463	1.90755	-2.13046	0.06562	0.976318	NOT
RP11-689K5.3	-1.5036	-1.90612	-2.13059	0.0658125	0.976318	NOT
RP11-1407O15.2	-0.574387	-1.90564	-2.13063	0.065876	0.976318	NOT
LYPD5	-1.70284	-1.90499	-2.13069	0.0659644	0.976318	NOT
HMGN2P5	0.865328	1.90324	-2.13085	0.0661997	0.976318	NOT
FAP	2.46721	1.90254	-2.13091	0.0662948	0.976318	NOT
CTBP1-AS2	0.571525	1.90166	-2.13099	0.0664127	0.976318	NOT
ZNF513	0.655621	1.90089	-2.13106	0.0665172	0.976318	NOT
AP1G1	-0.338445	-1.90027	-2.13112	0.0666012	0.976318	NOT
CTB-49A3.5	0.804044	1.89885	-2.13124	0.0667946	0.976318	NOT
RP11-643G16.3	-0.927378	-1.89792	-2.13133	0.0669211	0.976318	NOT
NDUFAF2	0.586425	1.89647	-2.13146	0.0671192	0.976318	NOT
SLC6A20	-2.04737	-1.89605	-2.1315	0.0671763	0.976318	NOT
CASK-AS1	-0.834267	-1.8956	-2.13154	0.0672376	0.976318	NOT
ONECUT1	1.32335	1.89351	-2.13173	0.0675252	0.976318	NOT
ZNF266	-0.523629	-1.8926	-2.13181	0.0676498	0.976318	NOT
SFT2D2	-0.492335	-1.89165	-2.13189	0.0677803	0.976318	NOT
AC005624.2	1.53421	1.89092	-2.13196	0.0678814	0.976318	NOT
LINC00861	-1.31423	-1.89056	-2.13199	0.0679312	0.976318	NOT
IDUA	0.830029	1.89003	-2.13204	0.0680041	0.976318	NOT
RP11-410L14.2	0.84658	1.88949	-2.13209	0.068079	0.976318	NOT
TMEM43	0.588114	1.88847	-2.13218	0.0682195	0.976318	NOT
CTB-58E17.1	-0.755808	-1.88806	-2.13222	0.0682771	0.976318	NOT
RP5-855D21.2	1.05782	1.88728	-2.13229	0.0683852	0.976318	NOT
BTBD16	-1.62361	-1.88609	-2.13239	0.0685496	0.976318	NOT
NMUR2	-2.08397	-1.88534	-2.13246	0.0686547	0.976318	NOT
RP5-973M2.2	-1.63932	-1.88464	-2.13252	0.068752	0.976318	NOT
GGT3P	-1.54486	-1.88388	-2.13259	0.0688586	0.976318	NOT
CHORDC2P	-1.06687	-1.88277	-2.13269	0.0690136	0.976318	NOT
RP11-406A9.2	-1.84569	-1.88061	-2.13289	0.0693169	0.976318	NOT
RP11-24J23.2	-1.6786	-1.8795	-2.13299	0.0694724	0.976318	NOT
AC006994.2	-0.851438	-1.87859	-2.13307	0.0695999	0.976318	NOT
RP11-429J17.7	-1.78773	-1.87833	-2.13309	0.0696375	0.976318	NOT
MDFI	-2.3497	-1.87747	-2.13317	0.0697584	0.976318	NOT
MCM2	-0.511523	-1.87699	-2.13321	0.069827	0.976318	NOT
TUBA4A	-1.27506	-1.8767	-2.13324	0.0698672	0.976318	NOT
TC2N	-2.57129	-1.87497	-2.13339	0.0701124	0.976318	NOT
C11orf57	0.374829	1.87403	-2.13348	0.0702459	0.976318	NOT
FAM83H	-1.62262	-1.87332	-2.13354	0.070347	0.976318	NOT
RP11-27N21.3	1.0436	1.87183	-2.13367	0.0705587	0.976318	NOT
CRB3	-2.52741	-1.8712	-2.13373	0.0706488	0.976318	NOT
RP11-646I6.6	-0.654491	-1.87073	-2.13377	0.0707157	0.976318	NOT
RP11-272P10.2	1.69153	1.87031	-2.13381	0.0707759	0.976318	NOT
MT-CYB	-0.559464	-1.86787	-2.13403	0.0711262	0.976318	NOT
RN7SKP116	-1.47276	-1.86683	-2.13412	0.0712748	0.976318	NOT
SEC61G	-0.683637	-1.86591	-2.1342	0.0714072	0.976318	NOT
PLOD3	0.60643	1.86542	-2.13425	0.0714784	0.976318	NOT
ADAM17	-0.561042	-1.86459	-2.13432	0.0715982	0.976318	NOT
CTA-363E6.1	-0.998769	-1.86445	-2.13433	0.071619	0.976318	NOT
SNORA73B	1.29095	1.8637	-2.1344	0.0717262	0.976318	NOT
TIMM17B	-0.488046	-1.86301	-2.13446	0.0718264	0.976318	NOT
IGF2BP1	-2.34887	-1.86259	-2.1345	0.0718874	0.976318	NOT
SCN7A	2.10229	1.86194	-2.13456	0.0719812	0.976318	NOT
RP11-170N16.3	1.48325	1.8612	-2.13462	0.0720897	0.976318	NOT
RPS2P4	0.504607	1.86062	-2.13468	0.0721731	0.976318	NOT
HDGFP1	0.762334	1.86021	-2.13471	0.0722338	0.976318	NOT
TFAP2C	-2.06903	-1.85951	-2.13477	0.0723357	0.976318	NOT
KRT8P10	-1.80461	-1.8577	-2.13494	0.0725991	0.976318	NOT
IGHG3	-1.03042	-1.85647	-2.13505	0.0727795	0.976318	NOT
LINC00111	-0.956693	-1.8549	-2.13518	0.073009	0.976318	NOT
MEGF10	1.93902	1.85361	-2.1353	0.0731987	0.976318	NOT
RP11-571F15.3	0.592207	1.8532	-2.13534	0.0732591	0.976318	NOT
TRIM44	0.815504	1.85131	-2.1355	0.0735377	0.976318	NOT
TRPC7-AS1	-0.908029	-1.85045	-2.13558	0.0736655	0.976318	NOT
RP1-35C21.2	1.02683	1.84986	-2.13563	0.0737526	0.976318	NOT
CYP4F11	-3.22153	-1.84873	-2.13573	0.0739208	0.976318	NOT
KRT18P39	-1.41132	-1.84821	-2.13578	0.0739971	0.976318	NOT
FDFT1	-0.745763	-1.84781	-2.13582	0.0740574	0.976318	NOT
EPB42	0.771279	1.84712	-2.13588	0.0741601	0.976318	NOT
RP11-10O17.3	-0.576013	-1.84663	-2.13592	0.0742329	0.976318	NOT
GTF2F2P1	0.82773	1.84499	-2.13607	0.0744773	0.976318	NOT
RP11-357G3.2	1.18677	1.84375	-2.13618	0.0746626	0.976318	NOT
INO80D	-0.365015	-1.84249	-2.13629	0.0748522	0.976318	NOT
HLF	-1.61831	-1.84063	-2.13645	0.0751307	0.976318	NOT
AC108488.3	-0.567145	-1.83978	-2.13653	0.0752588	0.976318	NOT
RP3-388E23.2	0.934084	1.83903	-2.13659	0.075372	0.976318	NOT
IFIH1	-0.853793	-1.83868	-2.13663	0.0754251	0.976318	NOT
OR4G11P	-0.721624	-1.83763	-2.13672	0.0755836	0.976318	NOT
AKT3	2.33537	1.8364	-2.13683	0.0757705	0.976318	NOT
RP11-345J13.1	0.898137	1.83614	-2.13685	0.0758095	0.976318	NOT
CTB-158E9.2	0.922503	1.83451	-2.13699	0.0760574	0.976318	NOT
HMGN2P24	0.824239	1.83399	-2.13704	0.0761367	0.976318	NOT
RHOV	-2.51133	-1.83343	-2.13709	0.0762222	0.976318	NOT
WI2-89927D4.1	0.908233	1.83188	-2.13723	0.0764581	0.976318	NOT
RP11-288G3.4	-1.00154	-1.83091	-2.13731	0.0766063	0.976318	NOT
RP11-174G6.5	-0.832247	-1.82972	-2.13742	0.0767881	0.976318	NOT
TEX15	-2.36421	-1.82949	-2.13744	0.0768246	0.976318	NOT
RNF213	-0.677731	-1.82887	-2.13749	0.0769191	0.976318	NOT
RP11-661A12.9	-0.902746	-1.82865	-2.13751	0.0769527	0.976318	NOT
RP11-10L12.1	0.932186	1.82783	-2.13758	0.0770792	0.976318	NOT
ADAMTSL1	2.57283	1.82699	-2.13766	0.0772083	0.976318	NOT
RP11-679C8.2	1.07371	1.82679	-2.13768	0.0772395	0.976318	NOT
A2ML1	-1.69429	-1.82572	-2.13777	0.077405	0.976318	NOT
SULT1A4	-0.679994	-1.82527	-2.13781	0.0774744	0.976318	NOT
MSL2	-0.409407	-1.82496	-2.13784	0.0775218	0.976318	NOT
RNASEH1P1	-1.28386	-1.8238	-2.13794	0.0777013	0.976318	NOT
NOTCH3	-1.87628	-1.82312	-2.138	0.0778059	0.976318	NOT
RP11-156L14.1	1.00948	1.8229	-2.13802	0.0778405	0.976318	NOT
RPL21P11	0.747348	1.82239	-2.13806	0.0779198	0.976318	NOT
BOLA3-AS1	1.38132	1.82205	-2.13809	0.0779722	0.976318	NOT
PEBP4	0.872081	1.82059	-2.13822	0.0782001	0.976318	NOT
FNDC8	0.933871	1.82026	-2.13825	0.0782513	0.976318	NOT
POU6F1	1.02867	1.81919	-2.13834	0.0784176	0.976318	NOT
RP11-166D19.1	2.48297	1.81741	-2.1385	0.0786967	0.976318	NOT
CTB-113P19.1	1.53401	1.8162	-2.13861	0.0788867	0.976318	NOT
AGFG2	-0.653901	-1.81546	-2.13867	0.0790017	0.976318	NOT
PARP2	-0.425182	-1.81492	-2.13872	0.0790871	0.976318	NOT
RP11-44F14.2	-2.71767	-1.81383	-2.13882	0.0792589	0.976318	NOT
C1orf222	-1.10546	-1.81365	-2.13883	0.0792872	0.976318	NOT
KHNYN	-0.65908	-1.81246	-2.13894	0.0794745	0.976318	NOT
DNAJC13	-0.473432	-1.81163	-2.13901	0.0796064	0.976318	NOT
LINC00890	1.05511	1.81103	-2.13906	0.0797004	0.976318	NOT
OTOF	-1.52816	-1.81011	-2.13914	0.0798467	0.976318	NOT
RHBG	-1.90141	-1.80946	-2.1392	0.0799504	0.976318	NOT
RP11-526I2.5	1.35373	1.80902	-2.13924	0.08002	0.976318	NOT
CMTM4	-0.748104	-1.80847	-2.13929	0.0801069	0.976318	NOT
OR7E13P	1.13649	1.80794	-2.13933	0.0801911	0.976318	NOT
RP11-334J6.6	0.805103	1.80772	-2.13935	0.0802258	0.976318	NOT
CDK5RAP1	-0.411494	-1.80718	-2.1394	0.0803126	0.976318	NOT
ERI2	-0.407342	-1.80648	-2.13946	0.0804235	0.976318	NOT
RP11-166O4.1	0.494181	1.80571	-2.13953	0.0805468	0.976318	NOT
CYB5D2	0.564533	1.80437	-2.13965	0.0807621	0.976318	NOT
GDF9	-0.711774	-1.80381	-2.13969	0.0808513	0.976318	NOT
UBE2V1P1	0.722525	1.80268	-2.13979	0.0810328	0.976318	NOT
B3GNT2	-0.550688	-1.80237	-2.13982	0.0810823	0.976318	NOT
MEIG1	0.76888	1.8017	-2.13988	0.0811901	0.976318	NOT
RP11-419C19.3	-1.27164	-1.80118	-2.13992	0.0812738	0.976318	NOT
UBA52P5	0.570343	1.80075	-2.13996	0.081342	0.976318	NOT
CUL5	0.424239	1.79998	-2.14003	0.0814669	0.976318	NOT
RP11-89C3.4	1.79681	1.79892	-2.14012	0.0816376	0.976318	NOT
LA16c-380H5.3	-1.71697	-1.79793	-2.14021	0.0817975	0.976318	NOT
PRDX2P3	0.641742	1.79662	-2.14032	0.0820099	0.976318	NOT
LINC00535	1.23417	1.79572	-2.1404	0.082157	0.976318	NOT
RP11-90O23.1	1.09389	1.7954	-2.14043	0.0822091	0.976318	NOT
RP11-30K9.5	-1.62925	-1.79457	-2.1405	0.0823433	0.976318	NOT
CYB561D2	0.434185	1.79383	-2.14057	0.082463	0.976318	NOT
SDPR	2.33596	1.79365	-2.14058	0.0824924	0.976318	NOT
NCKIPSD	0.43373	1.79339	-2.1406	0.0825348	0.976318	NOT
GDAP1L1	1.06687	1.79263	-2.14067	0.0826594	0.976318	NOT
MRPL40P1	-0.942487	-1.79223	-2.14071	0.082725	0.976318	NOT
LEPRE1	0.978974	1.79098	-2.14081	0.082929	0.976318	NOT
PTMS	0.836081	1.79003	-2.1409	0.0830849	0.976318	NOT
CTAGE7P	-0.617123	-1.78943	-2.14095	0.0831841	0.976318	NOT
KIAA1239	-1.6543	-1.78828	-2.14105	0.083373	0.976318	NOT
STX3	-0.620037	-1.78803	-2.14107	0.0834132	0.976318	NOT
ARMCX4	2.41087	1.78773	-2.1411	0.0834635	0.976318	NOT
MT-TL1	-1.10194	-1.78664	-2.14119	0.083642	0.976318	NOT
ZNF252P-AS1	-0.75701	-1.78636	-2.14122	0.0836888	0.976318	NOT
AC025335.1	0.608904	1.78542	-2.1413	0.0838443	0.976318	NOT
APOBEC3F	-1.09309	-1.78491	-2.14134	0.0839289	0.976318	NOT
RP11-669N7.2	-2.32917	-1.78463	-2.14137	0.0839753	0.976318	NOT
CD2AP	-0.568932	-1.78442	-2.14138	0.0840093	0.976318	NOT
CLDN1	-1.91599	-1.784	-2.14142	0.0840797	0.976318	NOT
CEP41	0.563829	1.78328	-2.14148	0.0841989	0.976318	NOT
RP4-694B14.5	0.784348	1.78212	-2.14159	0.0843914	0.976318	NOT
KCNK5	-1.96862	-1.78141	-2.14165	0.0845088	0.976318	NOT
VANGL2	-2.38549	-1.78098	-2.14168	0.0845803	0.976318	NOT
HOXC4	1.53981	1.78014	-2.14176	0.0847201	0.976318	NOT
ARHGEF12	0.41708	1.77927	-2.14183	0.0848662	0.976318	NOT
DAP	0.62435	1.7789	-2.14186	0.0849275	0.976318	NOT
RP11-809N8.5	-0.529921	-1.7783	-2.14192	0.0850269	0.976318	NOT
KPNA7	-1.7373	-1.77802	-2.14194	0.0850747	0.976318	NOT
AC007880.1	1.07008	1.77765	-2.14197	0.0851371	0.976318	NOT
PLEKHD1	-1.11018	-1.77698	-2.14203	0.0852487	0.976318	NOT
RP9P	0.583874	1.77678	-2.14205	0.0852817	0.976318	NOT
FAM45B	0.565112	1.77581	-2.14213	0.0854455	0.976318	NOT
ATP9A	-0.889101	-1.77546	-2.14216	0.0855041	0.976318	NOT
RBM7	0.435771	1.775	-2.1422	0.0855809	0.976318	NOT
RP11-3L21.2	1.04653	1.77472	-2.14223	0.085628	0.976318	NOT
ALKBH1	-0.384844	-1.77406	-2.14228	0.0857401	0.976318	NOT
PSMC6	-0.366675	-1.77327	-2.14235	0.085872	0.976318	NOT
TUG1	-0.342825	-1.77205	-2.14246	0.0860779	0.976318	NOT
KRT8P37	-1.61105	-1.77128	-2.14252	0.0862085	0.976318	NOT
CMTR2	-0.385509	-1.77067	-2.14258	0.0863118	0.976318	NOT
RPP40	0.535946	1.77014	-2.14262	0.0864024	0.976318	NOT
NYNRIN	-2.03833	-1.76884	-2.14274	0.0866233	0.976318	NOT
MTND4P23	-1.07524	-1.76841	-2.14277	0.0866959	0.976318	NOT
BAALC	1.94313	1.76775	-2.14283	0.0868084	0.976318	NOT
PSPHP1	1.76226	1.7667	-2.14292	0.0869875	0.976318	NOT
CLPP	0.362076	1.7659	-2.14299	0.0871238	0.976318	NOT
SMIM5	-1.18406	-1.76475	-2.14309	0.0873196	0.976318	NOT
SNX20	-0.890635	-1.76358	-2.14319	0.0875196	0.976318	NOT
TAGLN	1.99551	1.7627	-2.14327	0.0876717	0.976318	NOT
RP13-608F4.1	-0.764563	-1.76218	-2.14331	0.0877602	0.976318	NOT
TBXA2R	1.49385	1.76181	-2.14334	0.0878235	0.976318	NOT
RP11-305K5.1	0.764645	1.76153	-2.14337	0.0878713	0.976318	NOT
CTD-2575K13.6	1.20021	1.76106	-2.14341	0.0879531	0.976318	NOT
BARX1	2.38143	1.76026	-2.14347	0.0880899	0.976318	NOT
TRAM2	0.867647	1.75976	-2.14352	0.0881775	0.976318	NOT
RP11-278L15.2	-1.19986	-1.75879	-2.1436	0.0883437	0.976318	NOT
MTMR3	-0.46666	-1.75711	-2.14375	0.0886349	0.976318	NOT
DPY19L2P1	2.25789	1.75626	-2.14382	0.0887827	0.976318	NOT
FNTAP2	0.903877	1.75545	-2.14389	0.0889232	0.976318	NOT
RP11-340F14.5	1.35859	1.75496	-2.14393	0.0890082	0.976318	NOT
RP11-20J15.3	1.33212	1.75409	-2.14401	0.089159	0.976318	NOT
PCDHGA5	1.3818	1.75338	-2.14407	0.0892831	0.976318	NOT
RP11-339B21.15	0.531012	1.7528	-2.14412	0.0893833	0.976318	NOT
RP11-437J19.1	1.14585	1.75202	-2.14418	0.0895207	0.976318	NOT
PMEPA1	-1.55794	-1.75145	-2.14423	0.0896196	0.976318	NOT
RP11-350G13.1	0.648838	1.75039	-2.14432	0.0898048	0.976318	NOT
RP11-648M2.2	0.856997	1.74951	-2.1444	0.0899603	0.976318	NOT
ADCY1	1.81785	1.74893	-2.14445	0.0900616	0.976318	NOT
RP11-459D22.1	-1.27625	-1.74832	-2.1445	0.0901679	0.976318	NOT
CTD-2078B5.2	1.95199	1.74719	-2.1446	0.0903683	0.976318	NOT
PROM2	-2.56585	-1.74623	-2.14468	0.090536	0.976318	NOT
ZNF804A	2.51453	1.74548	-2.14474	0.0906697	0.976318	NOT
RPSAP8	0.850147	1.74499	-2.14479	0.0907555	0.976318	NOT
FAM27D1	1.17935	1.74444	-2.14483	0.0908521	0.976318	NOT
ABL1	0.514921	1.74396	-2.14487	0.0909371	0.976318	NOT
FAM92B	1.13197	1.74336	-2.14493	0.0910435	0.976318	NOT
PCDH11X	2.03352	1.74299	-2.14496	0.0911089	0.976318	NOT
AC007255.8	-1.6731	-1.74224	-2.14502	0.0912428	0.976318	NOT
PASK	-0.492022	-1.74131	-2.1451	0.0914074	0.976318	NOT
CTA-972D3.2	-0.699405	-1.74066	-2.14516	0.0915243	0.976318	NOT
RP11-283C24.1	-1.09645	-1.74037	-2.14518	0.0915758	0.976318	NOT
ZNF518A	-0.533489	-1.73965	-2.14524	0.0917027	0.976318	NOT
RP11-756H6.1	0.906677	1.739	-2.1453	0.0918202	0.976318	NOT
RP11-192P3.5	1.44474	1.73797	-2.14539	0.0920035	0.976318	NOT
PGBD4P7	-0.970832	-1.73779	-2.1454	0.0920358	0.976318	NOT
CTC-559E9.10	-0.932855	-1.73737	-2.14544	0.0921101	0.976318	NOT
UBBP4	0.466076	1.7362	-2.14554	0.0923201	0.976318	NOT
AF131216.5	-1.51004	-1.73559	-2.14559	0.0924294	0.976318	NOT
KIF17	1.38792	1.73491	-2.14565	0.0925523	0.976318	NOT
FBXW8	0.501519	1.73436	-2.1457	0.0926509	0.976318	NOT
MAGEA12	-3.02022	-1.7338	-2.14574	0.092752	0.976318	NOT
KRT18P33	-1.18605	-1.73323	-2.14579	0.0928544	0.976318	NOT
RP11-465B22.5	-0.792452	-1.73245	-2.14586	0.092994	0.976318	NOT
ZDHHC23	-0.84027	-1.73147	-2.14594	0.0931722	0.976318	NOT
RSPO2	1.21698	1.73042	-2.14603	0.093362	0.976318	NOT
AC005062.2	-1.86244	-1.72964	-2.1461	0.093503	0.976318	NOT
KCNQ5	2.55068	1.72891	-2.14616	0.0936345	0.976318	NOT
GCA	-0.98636	-1.72853	-2.14619	0.0937038	0.976318	NOT
INSL3	-1.27705	-1.7278	-2.14625	0.0938365	0.976318	NOT
GALNT3	-2.36519	-1.72755	-2.14628	0.0938828	0.976318	NOT
RP11-290F5.2	-1.05376	-1.72717	-2.14631	0.0939515	0.976318	NOT
AC073236.3	-2.26189	-1.72693	-2.14633	0.0939956	0.976318	NOT
RGPD6	0.454279	1.72612	-2.1464	0.094143	0.976318	NOT
UNC13B	0.71448	1.72543	-2.14646	0.0942675	0.976318	NOT
BRD7	-0.357645	-1.72485	-2.1465	0.094374	0.976318	NOT
KRT8P9	-1.03174	-1.72391	-2.14658	0.0945453	0.976318	NOT
AAMP	-0.316787	-1.72283	-2.14668	0.0947428	0.976318	NOT
RP11-782C8.3	-1.12242	-1.72245	-2.14671	0.0948137	0.976318	NOT
KRT6B	-1.9924	-1.72157	-2.14678	0.0949748	0.976318	NOT
NAPSA	-2.01966	-1.72051	-2.14687	0.0951691	0.976318	NOT
SYNC	1.66931	1.72023	-2.1469	0.0952219	0.976318	NOT
HMOX1	1.42831	1.71972	-2.14694	0.0953157	0.976318	NOT
AP001596.6	1.34711	1.71847	-2.14705	0.095546	0.976318	NOT
PDZRN3	2.28222	1.71808	-2.14708	0.0956168	0.976318	NOT
RP11-96B2.1	-1.39636	-1.71749	-2.14713	0.095727	0.976318	NOT
RP11-474N24.2	0.832065	1.71686	-2.14718	0.0958424	0.976318	NOT
CRYGN	0.77573	1.71596	-2.14726	0.0960103	0.976318	NOT
CDR2L	-0.795897	-1.71529	-2.14732	0.0961334	0.976318	NOT
SIGMAR1	0.630822	1.71452	-2.14738	0.0962769	0.976318	NOT
RP11-109N23.6	-0.751596	-1.71381	-2.14744	0.0964094	0.976318	NOT
FAM92A1	0.822562	1.71275	-2.14753	0.0966056	0.976318	NOT
FAM53C	0.340522	1.71163	-2.14763	0.0968153	0.976318	NOT
TIGD5	0.464792	1.71092	-2.14769	0.0969465	0.976318	NOT
GALM	-1.46578	-1.71061	-2.14771	0.0970046	0.976318	NOT
WDHD1	-0.417281	-1.70966	-2.14779	0.0971818	0.976318	NOT
ASAH2	0.939944	1.70867	-2.14788	0.0973691	0.976318	NOT
RP4-613B23.1	1.24275	1.70808	-2.14793	0.0974789	0.976318	NOT
SKI	0.439484	1.7076	-2.14797	0.0975688	0.976318	NOT
B3GALTL	0.613792	1.70682	-2.14803	0.097716	0.976318	NOT
CD46	-0.572903	-1.70626	-2.14808	0.0978207	0.976318	NOT
MAD2L2	0.537445	1.70583	-2.14812	0.0979026	0.976318	NOT
CCDC22	-0.377478	-1.70548	-2.14814	0.0979685	0.976318	NOT
AC074091.13	-2.03283	-1.70425	-2.14825	0.0981995	0.976318	NOT
TRIM61	1.91244	1.70402	-2.14827	0.0982428	0.976318	NOT
APOBEC1	-1.8535	-1.70325	-2.14833	0.0983881	0.976318	NOT
CCNYL1	-0.521618	-1.70292	-2.14836	0.0984504	0.976318	NOT
CUEDC1	-0.675726	-1.70274	-2.14838	0.0984845	0.976318	NOT
NUMB	-0.455428	-1.7019	-2.14845	0.0986438	0.976318	NOT
TSPAN13	-1.19739	-1.70102	-2.14852	0.0988112	0.976318	NOT
NXF4	-0.88011	-1.70063	-2.14855	0.0988863	0.976318	NOT
AP001439.2	-0.699042	-1.70025	-2.14858	0.0989567	0.976318	NOT
SOX10	0.724512	1.6999	-2.14861	0.0990235	0.976318	NOT
RP11-773H22.4	0.604811	1.69941	-2.14866	0.099117	0.976318	NOT
RP11-482D24.2	1.02062	1.69902	-2.14869	0.0991911	0.976318	NOT
CTAGE6	-1.01528	-1.69821	-2.14876	0.0993457	0.976318	NOT
CDC6	-0.636947	-1.69748	-2.14882	0.099486	0.976318	NOT
LRRN1	2.3403	1.6963	-2.14892	0.0997098	0.976318	NOT
TADA3	0.470627	1.69605	-2.14894	0.0997584	0.976318	NOT
PTAFR	-1.80131	-1.69553	-2.14898	0.0998573	0.976318	NOT
LRRC37BP1	0.422322	1.69487	-2.14904	0.0999845	0.976318	NOT
UBE2B	0.407162	1.69434	-2.14908	0.100086	0.976318	NOT
PIGCP1	0.723243	1.69401	-2.14911	0.10015	0.976318	NOT
DVL2	0.371362	1.69339	-2.14916	0.100269	0.976318	NOT
CSAG3	-2.09593	-1.69268	-2.14922	0.100405	0.976318	NOT
FABP5P10	0.934497	1.69203	-2.14928	0.100531	0.976318	NOT
KIAA1671	-1.0552	-1.69154	-2.14932	0.100625	0.976318	NOT
KRT18P65	-1.23141	-1.69091	-2.14937	0.100746	0.976318	NOT
RP1-265C24.5	1.14217	1.6898	-2.14946	0.10096	0.976318	NOT
TTC29	1.48519	1.68928	-2.14951	0.101061	0.976318	NOT
RP11-454F8.2	-0.757667	-1.68851	-2.14957	0.10121	0.976318	NOT
WBSCR16	0.387535	1.68767	-2.14964	0.101372	0.976318	NOT
RP11-426C22.4	1.70901	1.68701	-2.1497	0.1015	0.976318	NOT
C10orf35	-0.859669	-1.68564	-2.14981	0.101767	0.976318	NOT
SAMD3	1.86939	1.68498	-2.14987	0.101895	0.976318	NOT
OTUB2	-0.947063	-1.68405	-2.14994	0.102076	0.976318	NOT
OR8R1P	-1.11352	-1.68343	-2.15	0.102198	0.976318	NOT
RP11-255H23.3	-1.27772	-1.68291	-2.15004	0.102299	0.976318	NOT
HACE1	0.466273	1.68217	-2.1501	0.102443	0.976318	NOT
LOXL2	1.9684	1.68182	-2.15013	0.102512	0.976318	NOT
RP11-578O24.2	1.22057	1.68138	-2.15017	0.102598	0.976318	NOT
RABAC1	0.603375	1.68066	-2.15023	0.10274	0.976318	NOT
CDC42BPB	-0.419854	-1.68045	-2.15025	0.102781	0.976318	NOT
EEF1A1P10	0.742545	1.67986	-2.1503	0.102897	0.976318	NOT
VAV3	-2.39445	-1.67889	-2.15038	0.103087	0.976318	NOT
CTD-3148I10.1	-1.43179	-1.67818	-2.15043	0.103227	0.976318	NOT
RP11-212D19.5	0.835496	1.67785	-2.15046	0.103292	0.976318	NOT
RP11-562A8.4	-0.582705	-1.67708	-2.15053	0.103443	0.976318	NOT
RP11-274J2.1	-0.705982	-1.6768	-2.15055	0.103498	0.976318	NOT
PDE11A	-1.65297	-1.67638	-2.15058	0.103581	0.976318	NOT
GPHN	-0.503805	-1.67613	-2.15061	0.103631	0.976318	NOT
CTD-2256P15.1	0.686335	1.67503	-2.1507	0.103848	0.976318	NOT
MTIF2	-0.334732	-1.67453	-2.15074	0.103948	0.976318	NOT
ARID5B	0.990734	1.67413	-2.15077	0.104027	0.976318	NOT
YWHAZP6	0.476254	1.6739	-2.15079	0.104072	0.976318	NOT
LRGUK	-0.810284	-1.67328	-2.15084	0.104195	0.976318	NOT
PPP1R18	0.863734	1.6725	-2.15091	0.10435	0.976318	NOT
RP11-91P24.1	-0.890287	-1.67232	-2.15092	0.104385	0.976318	NOT
UBE2R2	0.402238	1.67154	-2.15099	0.104541	0.976318	NOT
GRAMD4	-0.576813	-1.67097	-2.15104	0.104654	0.976318	NOT
RP11-264F23.1	0.679784	1.6702	-2.1511	0.104808	0.976318	NOT
RP11-497H16.9	0.984904	1.66952	-2.15116	0.104943	0.976318	NOT
MSX2	-2.0201	-1.66847	-2.15124	0.105153	0.976318	NOT
MAP3K15	-1.74109	-1.66806	-2.15128	0.105235	0.976318	NOT
HPS1	0.392386	1.66765	-2.15131	0.105318	0.976318	NOT
AC007014.1	0.887189	1.66735	-2.15134	0.105377	0.976318	NOT
RPL21P17	0.786518	1.66633	-2.15142	0.105581	0.976318	NOT
RP11-434D11.4	0.803182	1.66582	-2.15146	0.105685	0.976318	NOT
CHRD	1.8749	1.66536	-2.1515	0.105776	0.976318	NOT
AP001065.2	-2.28368	-1.66445	-2.15158	0.105959	0.976318	NOT
REL	-0.486752	-1.66389	-2.15162	0.106072	0.976318	NOT
RP4-796I17.5	0.792863	1.66344	-2.15166	0.106163	0.976318	NOT
IL10	-1.12379	-1.66318	-2.15168	0.106216	0.976318	NOT
MAP1LC3B2	0.605507	1.66229	-2.15176	0.106395	0.976318	NOT
ISG20	-1.15661	-1.66144	-2.15183	0.106567	0.976318	NOT
GAS6	1.70765	1.66093	-2.15187	0.10667	0.976318	NOT
KRT18P57	-0.894608	-1.66051	-2.1519	0.106754	0.976318	NOT
BET1L	0.371008	1.66015	-2.15193	0.106827	0.976318	NOT
RP11-567M16.1	0.950338	1.65944	-2.15199	0.106971	0.976318	NOT
AP1B1	-0.401904	-1.65892	-2.15204	0.107076	0.976318	NOT
RP11-417L14.1	-0.666053	-1.65815	-2.1521	0.107233	0.976318	NOT
TRPM1	1.22976	1.65639	-2.15224	0.107591	0.976318	NOT
NCKAP1	-0.379323	-1.6559	-2.15229	0.107691	0.976318	NOT
KRT8P43	-1.195	-1.65549	-2.15232	0.107774	0.976318	NOT
RP11-279O9.4	0.892055	1.65498	-2.15236	0.10788	0.976318	NOT
HOMEZ	-0.561797	-1.65454	-2.1524	0.107969	0.976318	NOT
RN7SL752P	-0.899283	-1.65429	-2.15242	0.10802	0.976318	NOT
TMEM89	1.06213	1.6536	-2.15248	0.108162	0.976318	NOT
RBPMS-AS1	-0.85272	-1.65312	-2.15251	0.108258	0.976318	NOT
MRC2	2.30632	1.65212	-2.1526	0.108465	0.976318	NOT
KB-1460A1.2	0.673493	1.6511	-2.15268	0.108673	0.976318	NOT
CC2D2B	0.778063	1.65013	-2.15276	0.108873	0.976318	NOT
FHL1	2.24808	1.64986	-2.15278	0.108928	0.976318	NOT
JAM3	1.543	1.64936	-2.15283	0.109033	0.976318	NOT
ABCA1	1.56792	1.64885	-2.15287	0.109137	0.976318	NOT
GPR52	0.584247	1.64826	-2.15292	0.109259	0.976318	NOT
SLC28A2	-1.09218	-1.64792	-2.15294	0.109328	0.976318	NOT
MMP2	2.5528	1.64764	-2.15297	0.109386	0.976318	NOT
GGACT	0.706209	1.64729	-2.153	0.109459	0.976318	NOT
CTD-2008P7.8	0.76527	1.64673	-2.15304	0.109574	0.976318	NOT
OR7D2	-1.5638	-1.64639	-2.15307	0.109645	0.976318	NOT
RP11-74C1.2	0.459832	1.64531	-2.15316	0.109869	0.976318	NOT
LDLRAD1	-2.26197	-1.64486	-2.1532	0.109962	0.976318	NOT
ADARB2	1.52331	1.64439	-2.15323	0.110059	0.976318	NOT
FAM117A	-1.04374	-1.64377	-2.15329	0.110188	0.976318	NOT
PARP9	-0.784977	-1.64326	-2.15333	0.110294	0.976318	NOT
CHRFAM7A	1.67786	1.64268	-2.15338	0.110416	0.976318	NOT
CAPSL	1.68242	1.64208	-2.15342	0.110539	0.976318	NOT
KRT27	-0.795963	-1.64184	-2.15344	0.11059	0.976318	NOT
PAK6	-1.83869	-1.641	-2.15351	0.110765	0.976318	NOT
SOX18	1.38741	1.64077	-2.15353	0.110814	0.976318	NOT
SH2B3	1.06281	1.6405	-2.15355	0.11087	0.976318	NOT
RP6-65G23.1	-1.91564	-1.63979	-2.15361	0.111018	0.976318	NOT
KRT18P16	-1.22428	-1.63876	-2.1537	0.111233	0.976318	NOT
AL109763.2	-2.22605	-1.63817	-2.15375	0.111357	0.976318	NOT
AC112229.1	-1.37301	-1.63766	-2.15379	0.111464	0.976318	NOT
KIFC2	-0.622447	-1.63745	-2.1538	0.111509	0.976318	NOT
RP5-1043L13.1	-1.71662	-1.63658	-2.15388	0.111692	0.976318	NOT
CTC-786C10.1	1.98219	1.6359	-2.15393	0.111835	0.976318	NOT
ZDHHC9	-0.518076	-1.63538	-2.15397	0.111944	0.976318	NOT
VCX3B	-1.28349	-1.63491	-2.15401	0.112043	0.976318	NOT
CHRM5	0.828868	1.63403	-2.15409	0.112229	0.976318	NOT
CCDC71	0.348754	1.63318	-2.15415	0.112407	0.976318	NOT
HLA-E	0.66868	1.63247	-2.15421	0.112557	0.976318	NOT
CACNA1A	1.38934	1.63209	-2.15424	0.112638	0.976318	NOT
SYF2	0.380863	1.63148	-2.15429	0.112768	0.976318	NOT
DRD5P2	-1.72298	-1.63084	-2.15435	0.112903	0.976318	NOT
GAS7	1.57016	1.63054	-2.15437	0.112966	0.976318	NOT
COG6	0.420029	1.63019	-2.1544	0.11304	0.976318	NOT
RPP25L	0.576824	1.62936	-2.15447	0.113216	0.976318	NOT
SLC9C1	-1.03936	-1.62894	-2.1545	0.113307	0.976318	NOT
RP11-53I6.3	0.655723	1.62852	-2.15454	0.113396	0.976318	NOT
AC016586.1	0.697619	1.6276	-2.15461	0.113591	0.976318	NOT
EGFR-AS1	-1.0914	-1.62696	-2.15466	0.113729	0.976318	NOT
DENND1B	-0.518136	-1.62658	-2.15469	0.113808	0.976318	NOT
RANBP9	0.583418	1.62628	-2.15472	0.113874	0.976318	NOT
TRAF4	-0.612795	-1.62611	-2.15473	0.113909	0.976318	NOT
RP11-1000B6.3	1.17935	1.62553	-2.15478	0.114034	0.976318	NOT
FMN2	2.11483	1.62512	-2.15481	0.114122	0.976318	NOT
NBEAP1	-1.45844	-1.62481	-2.15484	0.114187	0.976318	NOT
CYTL1	1.05978	1.6241	-2.1549	0.114339	0.976318	NOT
PIBF1	0.439383	1.624	-2.15491	0.114361	0.976318	NOT
SGTA	0.351251	1.62352	-2.15494	0.114464	0.976318	NOT
RP11-680F20.10	1.08725	1.62199	-2.15507	0.114792	0.976318	NOT
SULT1A1	-1.53674	-1.62168	-2.15509	0.114859	0.976318	NOT
CARD14	-1.73305	-1.62108	-2.15514	0.114989	0.976318	NOT
HHIP-AS1	1.5922	1.62046	-2.15519	0.115123	0.976318	NOT
SRD5A3	-0.578895	-1.61998	-2.15523	0.115226	0.976318	NOT
RP5-855D21.1	1.09978	1.61963	-2.15526	0.1153	0.976318	NOT
GPR50	1.00115	1.6193	-2.15529	0.115371	0.976318	NOT
RPS3AP43	0.827278	1.61899	-2.15531	0.115439	0.976318	NOT
SHISA5	0.359082	1.61862	-2.15534	0.115519	0.976318	NOT
SHISA3	2.15339	1.61756	-2.15543	0.115748	0.976318	NOT
RPL12P11	0.818785	1.61691	-2.15548	0.115889	0.976318	NOT
GNLY	1.02822	1.61656	-2.15551	0.115964	0.976318	NOT
LRRC37A	-0.673804	-1.616	-2.15556	0.116086	0.976318	NOT
ASLP1	-0.619258	-1.61548	-2.1556	0.1162	0.976318	NOT
RP11-433O3.1	-1.76285	-1.61513	-2.15563	0.116274	0.976318	NOT
RP11-345I18.1	0.950554	1.61463	-2.15567	0.116385	0.976318	NOT
MTMR2	0.422022	1.61422	-2.1557	0.116473	0.976318	NOT
SULF1	2.51895	1.61373	-2.15574	0.116579	0.976318	NOT
RMDN2-AS1	0.929804	1.61351	-2.15576	0.116627	0.976318	NOT
RP11-527F13.1	-0.713209	-1.61328	-2.15578	0.116677	0.976318	NOT
CTD-2529P6.4	-0.679197	-1.61277	-2.15582	0.116788	0.976318	NOT
RP11-429J17.5	-1.0766	-1.61225	-2.15586	0.116902	0.976318	NOT
CXCR1	-1.01456	-1.61162	-2.15591	0.11704	0.976318	NOT
CTD-2620I22.3	-1.25329	-1.61101	-2.15596	0.117174	0.976318	NOT
CTD-3030D20.1	0.978185	1.61046	-2.15601	0.117293	0.976318	NOT
RP11-24M17.5	-0.75292	-1.61028	-2.15602	0.117334	0.976318	NOT
RP11-1102P16.1	0.972185	1.60988	-2.15605	0.11742	0.976318	NOT
RP11-244J10.1	0.605441	1.60912	-2.15611	0.117586	0.976318	NOT
RP11-178C3.6	0.764109	1.60877	-2.15614	0.117663	0.976318	NOT
RNF43	-1.69107	-1.60808	-2.1562	0.117815	0.976318	NOT
RNA5SP155	0.7958	1.60774	-2.15623	0.117891	0.976318	NOT
AC074138.3	0.568548	1.60725	-2.15627	0.117997	0.976318	NOT
VN2R10P	-0.913032	-1.60691	-2.15629	0.118073	0.976318	NOT
CTD-2228K2.1	1.17763	1.60581	-2.15638	0.118314	0.976318	NOT
NFKBIZ	-0.97752	-1.6051	-2.15644	0.118472	0.976318	NOT
DOK6	2.0484	1.60437	-2.1565	0.118632	0.976318	NOT
PDRG1	-0.424633	-1.60384	-2.15654	0.11875	0.976318	NOT
PNPLA5	1.68692	1.60354	-2.15657	0.118816	0.976318	NOT
RP11-356B19.11	-0.731038	-1.60291	-2.15662	0.118956	0.976318	NOT
CXCL5	-3.03612	-1.6027	-2.15663	0.119001	0.976318	NOT
TMEM248	0.310407	1.60204	-2.15669	0.119147	0.976318	NOT
SDHDP6	0.602255	1.60188	-2.1567	0.119183	0.976318	NOT
TPM4	0.653621	1.60089	-2.15678	0.119402	0.976318	NOT
SMPX	-1.44062	-1.60076	-2.15679	0.119432	0.976318	NOT
LINC00649	1.62801	1.60043	-2.15682	0.119506	0.976318	NOT
NUAK1	0.996149	1.60002	-2.15685	0.119596	0.976318	NOT
HRH2	-1.35106	-1.59924	-2.15691	0.11977	0.976318	NOT
RSRC1	-0.360882	-1.5987	-2.15696	0.119891	0.976318	NOT
PLIN5	-1.43582	-1.5981	-2.15701	0.120023	0.976318	NOT
KHSRP	0.498064	1.59729	-2.15707	0.120204	0.976318	NOT
CA13	-1.46858	-1.59701	-2.15709	0.120268	0.976318	NOT
RNGTT	0.362694	1.5965	-2.15713	0.120381	0.976318	NOT
RP5-994D16.9	0.478965	1.59615	-2.15716	0.120458	0.976318	NOT
SMAGP	-0.917466	-1.59579	-2.15719	0.120541	0.976318	NOT
C6orf222	-1.63103	-1.59528	-2.15723	0.120654	0.976318	NOT
CAPZA2	-0.552311	-1.59486	-2.15727	0.120747	0.976318	NOT
LINC00645	-1.39545	-1.59406	-2.15733	0.120927	0.976318	NOT
ABC7-42389800N19.1	0.750105	1.59378	-2.15735	0.120991	0.976318	NOT
VIT	1.60438	1.59343	-2.15738	0.121069	0.976318	NOT
SIK2	0.429821	1.59309	-2.15741	0.121146	0.976318	NOT
AC005550.3	-1.89764	-1.59272	-2.15744	0.12123	0.976318	NOT
RP11-122C5.3	1.14674	1.59144	-2.15754	0.121517	0.976318	NOT
ASXL3	1.91464	1.59089	-2.15759	0.121641	0.976318	NOT
IGFL2	-2.04941	-1.58979	-2.15767	0.121889	0.976318	NOT
CYP21A1P	0.965386	1.58875	-2.15776	0.122124	0.976318	NOT
RPL26P30	0.550733	1.58847	-2.15778	0.122188	0.976318	NOT
FRMD4B	-1.51079	-1.58806	-2.15781	0.122281	0.976318	NOT
TMEM63A	-0.677494	-1.58737	-2.15787	0.122437	0.976318	NOT
RP11-47I22.1	-1.18802	-1.58723	-2.15788	0.122469	0.976318	NOT
CD9	-0.818532	-1.58667	-2.15793	0.122596	0.976318	NOT
C17orf107	1.08379	1.58582	-2.15799	0.122788	0.976318	NOT
RP11-435O5.7	-0.772767	-1.58538	-2.15803	0.122889	0.976318	NOT
NUDT14	-0.56821	-1.58489	-2.15807	0.123	0.976318	NOT
TMEM200A	2.51282	1.5843	-2.15812	0.123135	0.976318	NOT
RP11-94A24.1	-1.47376	-1.58399	-2.15814	0.123206	0.976318	NOT
BMP2K	0.652953	1.5836	-2.15817	0.123294	0.976318	NOT
RP11-442A13.1	0.591357	1.58328	-2.1582	0.123366	0.976318	NOT
RP11-701H24.3	1.49628	1.58296	-2.15822	0.123439	0.976318	NOT
CTB-36O1.7	-0.862751	-1.58196	-2.1583	0.123668	0.976318	NOT
MYH6	-0.706677	-1.58124	-2.15836	0.123833	0.976318	NOT
C7	0.999201	1.58069	-2.1584	0.123959	0.976318	NOT
OR10AE3P	0.522045	1.57983	-2.15847	0.124154	0.976318	NOT
GNB3	0.717936	1.57921	-2.15852	0.124299	0.976318	NOT
TSN	-0.290336	-1.57832	-2.15859	0.124502	0.976318	NOT
PLEC	-0.525767	-1.57746	-2.15866	0.124701	0.976318	NOT
RP11-222K16.1	1.11653	1.57711	-2.15869	0.12478	0.976318	NOT
RAET1G	0.905013	1.57684	-2.15871	0.124842	0.976318	NOT
RP11-255G12.2	-0.947621	-1.57662	-2.15873	0.124894	0.976318	NOT
F11R	-1.49806	-1.57637	-2.15875	0.12495	0.976318	NOT
NUTM2F	1.26103	1.57611	-2.15877	0.125012	0.976318	NOT
AC064872.1	-1.69443	-1.575	-2.15886	0.125267	0.976318	NOT
CERS6-AS1	-0.648905	-1.57447	-2.1589	0.12539	0.976318	NOT
RP11-804M7.1	0.64336	1.57427	-2.15892	0.125436	0.976318	NOT
AC009501.4	-0.56308	-1.57347	-2.15898	0.125622	0.976318	NOT
AGAP1	-0.45221	-1.57301	-2.15902	0.125727	0.976318	NOT
TGFBR2	-1.00679	-1.57272	-2.15904	0.125794	0.976318	NOT
CMTM8	-1.28503	-1.57236	-2.15907	0.125879	0.976318	NOT
FBXW11P1	-0.524783	-1.57205	-2.15909	0.125951	0.976318	NOT
RP1-182O16.2	0.814985	1.57115	-2.15917	0.126158	0.976318	NOT
SMCO1	0.870933	1.57073	-2.1592	0.126257	0.976318	NOT
2001-03-01	-1.22287	-1.57026	-2.15924	0.126365	0.976318	NOT
GNA15	-1.98332	-1.56923	-2.15932	0.126605	0.976318	NOT
KRT18P19	-0.770026	-1.56856	-2.15937	0.126763	0.976318	NOT
DDR2	1.45224	1.56787	-2.15943	0.126923	0.976318	NOT
RP5-903G2.2	-0.925158	-1.56707	-2.15949	0.12711	0.976318	NOT
LOXL1-AS1	1.2048	1.56639	-2.15955	0.127269	0.976318	NOT
ARHGAP20	2.52023	1.56607	-2.15957	0.127343	0.976318	NOT
C18orf25	-0.471226	-1.56485	-2.15967	0.127628	0.976318	NOT
WIF1	-1.4464	-1.56457	-2.15969	0.127695	0.976318	NOT
LHB	0.797257	1.56399	-2.15974	0.12783	0.976318	NOT
LINC00634	-0.626115	-1.56328	-2.15979	0.127997	0.976318	NOT
RP11-349K21.1	0.694904	1.56267	-2.15984	0.128141	0.976318	NOT
PELO	0.412562	1.56129	-2.15995	0.128467	0.976318	NOT
DUSP28	-0.365522	-1.56066	-2.16	0.128616	0.976318	NOT
TBC1D29	-1.14749	-1.56018	-2.16004	0.128729	0.976318	NOT
GDE1	-0.298989	-1.55972	-2.16007	0.128836	0.976318	NOT
RP11-115L11.1	0.970657	1.55921	-2.16011	0.128957	0.976318	NOT
DNAH3	-1.10895	-1.5585	-2.16017	0.129125	0.976318	NOT
SHC1P2	0.597466	1.55826	-2.16019	0.129181	0.976318	NOT
CFHR4	-1.36955	-1.55691	-2.1603	0.129503	0.976318	NOT
ZNF837	0.708826	1.55606	-2.16036	0.129705	0.976318	NOT
SLC25A36	-0.404147	-1.55561	-2.1604	0.129812	0.976318	NOT
SHMT1P1	0.693079	1.55505	-2.16044	0.129943	0.976318	NOT
RP11-739N20.2	-1.20469	-1.55444	-2.16049	0.130088	0.976318	NOT
MOB3C	-0.670277	-1.55394	-2.16053	0.130209	0.976318	NOT
MNX1-AS2	-1.19884	-1.55348	-2.16057	0.130319	0.976318	NOT
RP11-217B1.2	-0.972441	-1.55297	-2.16061	0.13044	0.976318	NOT
KRT8P2	-1.2133	-1.55257	-2.16064	0.130534	0.976318	NOT
SNAP25-AS1	1.98491	1.55248	-2.16065	0.130557	0.976318	NOT
EEF2	0.448655	1.55208	-2.16068	0.130652	0.976318	NOT
CTD-2560E9.3	-0.822579	-1.55131	-2.16074	0.130837	0.976318	NOT
SLC35A2	-0.459704	-1.5505	-2.1608	0.13103	0.976318	NOT
CTD-3051D23.1	1.07533	1.55	-2.16084	0.131151	0.976318	NOT
PAX8	-1.61204	-1.5495	-2.16088	0.131271	0.976318	NOT
RP11-332H18.5	1.03862	1.5491	-2.16091	0.131366	0.976318	NOT
RP4-550H1.4	-0.849425	-1.54866	-2.16095	0.131472	0.976318	NOT
GSTO2	-1.22429	-1.54808	-2.16099	0.131612	0.976318	NOT
SMC1A	-0.46224	-1.54712	-2.16107	0.131843	0.976318	NOT
ANKRD6	-1.28806	-1.54607	-2.16115	0.132096	0.976318	NOT
NPIPA2	0.598641	1.54548	-2.1612	0.132238	0.976318	NOT
ATP5J2P3	0.680247	1.54495	-2.16124	0.132366	0.976318	NOT
LINC00614	0.896698	1.54423	-2.1613	0.132539	0.976318	NOT
RP11-239L20.3	0.801519	1.54368	-2.16134	0.132674	0.976318	NOT
F10	1.44664	1.54296	-2.1614	0.132847	0.976318	NOT
AGR2	-2.67957	-1.54268	-2.16142	0.132915	0.976318	NOT
RP1-118J21.5	0.974807	1.54198	-2.16147	0.133085	0.976318	NOT
SEC13P1	0.796374	1.54153	-2.16151	0.133195	0.976318	NOT
PCSK1	2.09645	1.54039	-2.1616	0.13347	0.976318	NOT
UGT8	-1.78178	-1.54002	-2.16163	0.133561	0.976318	NOT
KRT35	-0.846221	-1.53939	-2.16168	0.133715	0.976318	NOT
COX16	-0.393074	-1.53881	-2.16172	0.133856	0.976318	NOT
SAPCD2	-0.59887	-1.53845	-2.16175	0.133943	0.976318	NOT
CSPG4P12	0.925351	1.53806	-2.16178	0.134038	0.976318	NOT
CTB-88F18.3	0.598478	1.53785	-2.1618	0.134091	0.976318	NOT
XIRP2	1.46401	1.53727	-2.16184	0.134232	0.976318	NOT
ADAMTS9	-1.98199	-1.53686	-2.16188	0.134333	0.976318	NOT
TMEM59L	1.4154	1.53621	-2.16193	0.134491	0.976318	NOT
RPE	-0.287374	-1.53574	-2.16196	0.134605	0.976318	NOT
AC003989.4	1.07645	1.53493	-2.16203	0.134804	0.976318	NOT
IFI27L2	1.17524	1.53436	-2.16207	0.134944	0.976318	NOT
RP11-77K12.4	-1.56053	-1.53393	-2.16211	0.135049	0.976318	NOT
DES	1.16808	1.53287	-2.16219	0.135311	0.976318	NOT
CTC-453G23.8	0.563152	1.53256	-2.16221	0.135387	0.976318	NOT
NUFIP1	0.368537	1.53116	-2.16232	0.135732	0.976318	NOT
HERC2P2	0.719573	1.53065	-2.16236	0.135856	0.976318	NOT
ABHD17AP3	0.695185	1.53021	-2.1624	0.135966	0.976318	NOT
ZNF181	0.408523	1.52975	-2.16243	0.136079	0.976318	NOT
RP11-359B12.2	0.662252	1.5292	-2.16248	0.136215	0.976318	NOT
TMEM14E	0.844747	1.52881	-2.16251	0.13631	0.976318	NOT
RP11-727A23.4	-0.536999	-1.52863	-2.16252	0.136356	0.976318	NOT
TP53I13	0.461808	1.52842	-2.16254	0.136408	0.976318	NOT
C9orf171	0.764127	1.52737	-2.16262	0.136669	0.976318	NOT
RP1-122P22.2	1.0114	1.52666	-2.16267	0.136843	0.976318	NOT
FRY	1.19477	1.52609	-2.16272	0.136986	0.976318	NOT
GPR85	1.71525	1.52553	-2.16276	0.137124	0.976318	NOT
CTD-2132N18.4	-1.10953	-1.52531	-2.16278	0.13718	0.976318	NOT
HEATR4	-0.98988	-1.52503	-2.1628	0.137249	0.976318	NOT
MIR4313	-0.83258	-1.52431	-2.16286	0.137427	0.976318	NOT
DDX3YP3	0.728816	1.52395	-2.16289	0.137518	0.976318	NOT
SUV39H1	-0.400189	-1.52333	-2.16293	0.137672	0.976318	NOT
CTB-39G8.2	-0.808137	-1.5232	-2.16294	0.137705	0.976318	NOT
ZHX2	-0.608314	-1.52286	-2.16297	0.137789	0.976318	NOT
RP4-668J24.2	1.7185	1.52227	-2.16302	0.137937	0.976318	NOT
AC003682.16	-0.756693	-1.52195	-2.16304	0.138017	0.976318	NOT
EVA1C	1.82854	1.52125	-2.1631	0.138192	0.976318	NOT
RP11-692N5.1	0.703513	1.52072	-2.16314	0.138326	0.976318	NOT
C10orf54	-1.24262	-1.52031	-2.16317	0.138428	0.976318	NOT
RP11-397G5.2	0.703565	1.52006	-2.16319	0.138491	0.976318	NOT
SLC15A2	-1.22908	-1.51989	-2.1632	0.138533	0.976318	NOT
RP11-565F19.2	0.640448	1.51959	-2.16323	0.138608	0.976318	NOT
EVX2	0.897985	1.5186	-2.1633	0.138857	0.976318	NOT
HIGD2B	-0.675455	-1.51839	-2.16332	0.138909	0.976318	NOT
STAG3L2	0.427604	1.5178	-2.16336	0.139057	0.976318	NOT
EGFR	-1.26166	-1.51754	-2.16338	0.139122	0.976318	NOT
RP11-110I1.14	0.772221	1.51715	-2.16342	0.139221	0.976318	NOT
KRT8P5	-1.08989	-1.51679	-2.16344	0.13931	0.976318	NOT
IL4R	-0.714995	-1.51624	-2.16349	0.139449	0.976318	NOT
RP5-1042K10.13	-0.590079	-1.51589	-2.16351	0.139538	0.976318	NOT
SLC5A6	-0.397982	-1.51559	-2.16354	0.139613	0.976318	NOT
COMT	-0.608	-1.51542	-2.16355	0.139656	0.976318	NOT
LMO1	1.0978	1.51509	-2.16358	0.139741	0.976318	NOT
TM4SF5	-2.14671	-1.51495	-2.16359	0.139774	0.976318	NOT
OR1J4	-0.89725	-1.51441	-2.16363	0.13991	0.976318	NOT
ADPGK-AS1	0.564595	1.51374	-2.16368	0.140081	0.976318	NOT
SSC5D	1.27235	1.51318	-2.16372	0.140221	0.976318	NOT
ATXN1L	-0.318211	-1.5127	-2.16376	0.140343	0.976318	NOT
RP3-398G3.5	-0.960555	-1.51199	-2.16382	0.140525	0.976318	NOT
C22orf29	-0.539175	-1.51103	-2.16389	0.140768	0.976318	NOT
RTKN2	-0.823074	-1.5108	-2.16391	0.140826	0.976318	NOT
MEG3	1.96279	1.51015	-2.16396	0.14099	0.976318	NOT
C10orf90	1.82738	1.5098	-2.16399	0.14108	0.976318	NOT
DNAAF2	-0.390494	-1.50952	-2.16401	0.141152	0.976318	NOT
LA16c-358B7.3	-0.408524	-1.50885	-2.16406	0.141323	0.976318	NOT
CCDC151	1.06864	1.50812	-2.16412	0.141508	0.976318	NOT
Z83851.4	-0.746364	-1.50793	-2.16413	0.141556	0.976318	NOT
ADAP1	-1.31387	-1.50735	-2.16417	0.141703	0.976318	NOT
COL9A1	-1.13013	-1.50693	-2.16421	0.141812	0.976318	NOT
DNMT3A	-0.532567	-1.50673	-2.16422	0.141863	0.976318	NOT
RP1-272J12.1	-1.01826	-1.50597	-2.16428	0.142057	0.976318	NOT
TNK2-AS1	0.646893	1.50564	-2.16431	0.142141	0.976318	NOT
RP11-474L11.5	0.697196	1.505	-2.16436	0.142304	0.976318	NOT
RP6-201G10.2	-1.08394	-1.50469	-2.16438	0.142384	0.976318	NOT
TONSL	-0.52431	-1.50451	-2.16439	0.14243	0.976318	NOT
MT-TA	-0.640712	-1.50435	-2.16441	0.142472	0.976318	NOT
SERTAD4	-1.51316	-1.50339	-2.16448	0.142718	0.976318	NOT
RNU1-1	1.17499	1.50315	-2.1645	0.142779	0.976318	NOT
TRMT61A	-0.390281	-1.50302	-2.16451	0.142812	0.976318	NOT
CLEC3B	1.15527	1.5027	-2.16453	0.142895	0.976318	NOT
BVES-AS1	1.32638	1.50237	-2.16456	0.142981	0.976318	NOT
BMP8B	-1.05299	-1.50185	-2.1646	0.143113	0.976318	NOT
RP11-334C17.5	-0.980705	-1.50133	-2.16464	0.143247	0.976318	NOT
RP11-366M4.17	-0.593073	-1.50066	-2.16469	0.143421	0.976318	NOT
FAM46C	1.38995	1.49981	-2.16476	0.143639	0.976318	NOT
ARMC8	-0.275172	-1.49942	-2.16479	0.143741	0.976318	NOT
SLC22A14	-1.01285	-1.49916	-2.16481	0.143807	0.976318	NOT
MPST	-0.479103	-1.49874	-2.16484	0.143915	0.976318	NOT
GPR1	1.76665	1.49829	-2.16487	0.144032	0.976318	NOT
SNW1	-0.260402	-1.49795	-2.1649	0.144119	0.976318	NOT
RP11-374P20.4	0.571652	1.49755	-2.16493	0.144223	0.976318	NOT
RP11-377G16.2	1.31525	1.49691	-2.16498	0.14439	0.976318	NOT
PRELID1P3	-0.74182	-1.49576	-2.16507	0.144687	0.976318	NOT
POU4F1	-2.12859	-1.49528	-2.1651	0.144811	0.976318	NOT
AP000679.2	-0.918738	-1.49406	-2.1652	0.14513	0.976318	NOT
PTRF	1.6538	1.49368	-2.16523	0.145229	0.976318	NOT
FLI1-AS1	1.14179	1.49296	-2.16528	0.145416	0.976318	NOT
CTD-2623N2.3	-0.677418	-1.49236	-2.16533	0.145572	0.976318	NOT
RPL36AL	-0.351983	-1.49168	-2.16538	0.145751	0.976318	NOT
FAM81A	-1.05949	-1.49146	-2.1654	0.145808	0.976318	NOT
SMIM15	0.34424	1.49112	-2.16542	0.145895	0.976318	NOT
RP11-567E21.3	1.21524	1.49083	-2.16545	0.145971	0.976318	NOT
FAM110D	0.899259	1.49069	-2.16546	0.146008	0.976318	NOT
CDH17	-2.74306	-1.4903	-2.16549	0.146111	0.976318	NOT
RP11-534L20.4	0.629977	1.49011	-2.1655	0.14616	0.976318	NOT
RAMP2	1.36044	1.48944	-2.16555	0.146336	0.976318	NOT
CCDC3	1.58242	1.48908	-2.16558	0.14643	0.976318	NOT
CASC3	-0.399741	-1.48863	-2.16562	0.146548	0.976318	NOT
NCS1	0.747601	1.48783	-2.16568	0.146758	0.976318	NOT
RP11-66N24.3	-0.589449	-1.48732	-2.16572	0.146891	0.976318	NOT
HMGN1P30	0.749075	1.48652	-2.16578	0.147103	0.976318	NOT
RP11-85G20.2	-0.63282	-1.48601	-2.16582	0.147237	0.976318	NOT
C1QL1	1.54738	1.48586	-2.16583	0.147277	0.976318	NOT
CTD-2576F9.1	0.508795	1.48569	-2.16584	0.147321	0.976318	NOT
EIF2S1	-0.333407	-1.48487	-2.1659	0.147537	0.976318	NOT
RP11-364P2.2	0.705822	1.48457	-2.16593	0.147615	0.976318	NOT
RP11-92C4.3	-1.08388	-1.48391	-2.16598	0.14779	0.976318	NOT
S1PR3	1.93863	1.48346	-2.16601	0.147908	0.976318	NOT
TSHR	-0.795092	-1.48289	-2.16605	0.148058	0.976318	NOT
CNOT6LP1	0.969228	1.48265	-2.16607	0.148124	0.976318	NOT
RP11-1020A11.1	-0.498375	-1.4825	-2.16608	0.148163	0.976318	NOT
RP11-499F3.1	-1.07032	-1.48211	-2.16611	0.148266	0.976318	NOT
RP11-770E5.1	0.998881	1.48181	-2.16614	0.148344	0.976318	NOT
RARRES3	-1.76652	-1.48113	-2.16619	0.148525	0.976318	NOT
C11orf52	-1.0869	-1.48074	-2.16622	0.14863	0.976318	NOT
ADAMTS15	1.91994	1.48062	-2.16623	0.148661	0.976318	NOT
IMPDH1P6	-0.573616	-1.48036	-2.16625	0.148731	0.976318	NOT
POLDIP2	0.344911	1.48001	-2.16627	0.148823	0.976318	NOT
AC093673.5	0.693976	1.47965	-2.1663	0.148918	0.976318	NOT
SLC19A2	-0.429465	-1.47908	-2.16635	0.14907	0.976318	NOT
CBL	0.44781	1.47844	-2.16639	0.14924	0.976318	NOT
RP11-368I23.2	0.800327	1.47821	-2.16641	0.1493	0.976318	NOT
NCOA2	-0.408028	-1.47793	-2.16643	0.149376	0.976318	NOT
RN7SL832P	-0.540305	-1.4778	-2.16644	0.14941	0.976318	NOT
RP11-173B14.5	1.45862	1.4775	-2.16647	0.14949	0.976318	NOT
CTB-189B5.3	-0.624248	-1.47701	-2.1665	0.149622	0.976318	NOT
LINC00341	1.32881	1.47614	-2.16657	0.149854	0.976318	NOT
FTH1P5	0.518456	1.47556	-2.16661	0.150007	0.976318	NOT
SPATS2	0.376571	1.47516	-2.16664	0.150115	0.976318	NOT
RP11-46D6.1	0.82123	1.47476	-2.16667	0.150222	0.976318	NOT
C11orf31	0.350479	1.47373	-2.16675	0.150497	0.976318	NOT
RP11-426C22.6	-1.32915	-1.47318	-2.16679	0.150643	0.976318	NOT
SH2B2	0.647285	1.47257	-2.16684	0.150809	0.976318	NOT
CTD-2026D20.2	-0.579588	-1.47207	-2.16688	0.150943	0.976318	NOT
CSAG1	-2.53595	-1.47184	-2.1669	0.151004	0.976318	NOT
ANPEP	2.13371	1.47119	-2.16695	0.15118	0.976318	NOT
RP11-1079K10.3	0.850765	1.47084	-2.16697	0.151272	0.976318	NOT
PPP2R5A	-0.380105	-1.47018	-2.16702	0.15145	0.976318	NOT
PTK6	-1.45493	-1.46942	-2.16708	0.151654	0.976318	NOT
CNPY4	0.722562	1.46842	-2.16716	0.151925	0.976318	NOT
RP11-745A24.1	-0.927204	-1.46765	-2.16721	0.152133	0.976318	NOT
IFT20	0.416169	1.46722	-2.16725	0.15225	0.976318	NOT
CTB-36H16.2	0.761442	1.46694	-2.16727	0.152326	0.976318	NOT
ZNF692	-0.468082	-1.46611	-2.16733	0.152549	0.976318	NOT
DAPK1	-2.0449	-1.4657	-2.16736	0.152661	0.976318	NOT
DTX3L	-0.626913	-1.46506	-2.16741	0.152834	0.976318	NOT
AC016747.3	1.70654	1.46412	-2.16748	0.153089	0.976318	NOT
AP001631.10	-1.44048	-1.464	-2.16749	0.153122	0.976318	NOT
HNRNPH2	-0.363924	-1.46348	-2.16753	0.153264	0.976318	NOT
RP11-467L20.10	-1.0225	-1.46277	-2.16758	0.153457	0.976318	NOT
RPS15P5	0.48487	1.46173	-2.16766	0.153739	0.976318	NOT
DCX	1.06461	1.4612	-2.1677	0.153883	0.976318	NOT
ST6GALNAC6	0.590052	1.46089	-2.16773	0.153967	0.976318	NOT
LDHB	-0.729124	-1.46068	-2.16774	0.154025	0.976318	NOT
C10orf126	-1.61117	-1.45962	-2.16782	0.154314	0.976318	NOT
TES	-1.07315	-1.45944	-2.16783	0.154364	0.976318	NOT
RP11-137J7.3	0.492127	1.45919	-2.16785	0.154433	0.976318	NOT
C10orf85	1.45613	1.45904	-2.16786	0.154472	0.976318	NOT
RP11-326C3.11	0.709712	1.45884	-2.16788	0.154527	0.976318	NOT
CLNK	1.24182	1.45859	-2.1679	0.154597	0.976318	NOT
CRK	0.321513	1.45809	-2.16794	0.154732	0.976318	NOT
TNRC6A	-0.299269	-1.45692	-2.16802	0.155053	0.976318	NOT
RP3-423B22.5	0.552676	1.45657	-2.16805	0.15515	0.976318	NOT
RP11-532F12.5	-1.9792	-1.45613	-2.16808	0.15527	0.976318	NOT
LINC00963	-0.74565	-1.45579	-2.16811	0.155364	0.976318	NOT
C16orf52	-0.382164	-1.45534	-2.16814	0.155488	0.976318	NOT
EMR3	-0.798497	-1.455	-2.16817	0.155582	0.976318	NOT
GPR113	-0.668279	-1.45451	-2.16821	0.155717	0.976318	NOT
RP11-274B21.8	-0.91704	-1.45419	-2.16823	0.155806	0.976318	NOT
CEP120	0.345034	1.45378	-2.16826	0.155917	0.976318	NOT
DCDC2	-1.752	-1.45347	-2.16828	0.156003	0.976318	NOT
RP11-290M5.2	-0.801642	-1.45322	-2.1683	0.156073	0.976318	NOT
FAM203A	0.483466	1.45279	-2.16834	0.15619	0.976318	NOT
ZNF10	-0.426429	-1.45173	-2.16842	0.156484	0.976318	NOT
RP11-217B7.3	0.885149	1.45113	-2.16846	0.15665	0.976318	NOT
COMMD6	0.42196	1.45071	-2.16849	0.156766	0.976318	NOT
FAM78A	1.10633	1.45053	-2.16851	0.156814	0.976318	NOT
RP11-30J20.1	-1.79337	-1.45	-2.16855	0.156963	0.976318	NOT
ZNF775	0.444557	1.44961	-2.16857	0.157069	0.976318	NOT
RP11-10L7.1	-0.937097	-1.44886	-2.16863	0.157279	0.976318	NOT
HMGB1P1	0.473826	1.44868	-2.16864	0.157328	0.976318	NOT
KCTD21	-0.568051	-1.44813	-2.16869	0.15748	0.976318	NOT
COX6B1	0.316045	1.44768	-2.16872	0.157606	0.976318	NOT
AF186192.1	1.17707	1.44763	-2.16872	0.15762	0.976318	NOT
MT-ND4	-0.303966	-1.44727	-2.16875	0.15772	0.976318	NOT
FAM153C	1.05488	1.4468	-2.16879	0.15785	0.976318	NOT
RP11-55K13.1	-0.507167	-1.44638	-2.16882	0.157966	0.976318	NOT
KB-318B8.7	-0.504495	-1.44578	-2.16886	0.158135	0.976318	NOT
PBDC1	0.485985	1.44518	-2.16891	0.1583	0.976318	NOT
C19orf33	-1.69319	-1.44452	-2.16896	0.158486	0.976318	NOT
DLC1	2.07087	1.44438	-2.16897	0.158525	0.976318	NOT
CNTN1	-2.24085	-1.44366	-2.16902	0.158725	0.976318	NOT
GFRA1	2.5514	1.44334	-2.16904	0.158815	0.976318	NOT
CRADD	0.535684	1.44222	-2.16913	0.159128	0.976318	NOT
YWHAZP2	0.467127	1.44155	-2.16918	0.159315	0.976318	NOT
TRIM40	-1.37151	-1.44096	-2.16922	0.159483	0.976318	NOT
OLFML2B	2.00667	1.44069	-2.16924	0.159559	0.976318	NOT
MAST4-AS1	-1.28155	-1.44015	-2.16928	0.159709	0.976318	NOT
C10orf111	-0.672094	-1.43984	-2.16931	0.159797	0.976318	NOT
PIWIL4	-1.31623	-1.439	-2.16937	0.160032	0.976318	NOT
KLHL7	0.390305	1.43861	-2.1694	0.160142	0.976318	NOT
KRTAP1-1	-1.28359	-1.43794	-2.16945	0.16033	0.976318	NOT
TRIM29	-2.30213	-1.43736	-2.16949	0.160493	0.976318	NOT
RP11-973H7.3	0.475853	1.43664	-2.16955	0.160696	0.976318	NOT
RPL15P2	0.609875	1.43597	-2.1696	0.160887	0.976318	NOT
NEU4	-1.30497	-1.43587	-2.1696	0.160916	0.976318	NOT
ARL2BPP4	-1.04648	-1.43563	-2.16962	0.160983	0.976318	NOT
RAP1GAP	-1.41465	-1.43554	-2.16963	0.161007	0.976318	NOT
EBF3	1.01856	1.43528	-2.16965	0.161081	0.976318	NOT
AC067945.3	-0.539976	-1.43506	-2.16966	0.161145	0.976318	NOT
GPR56	-1.17765	-1.43465	-2.16969	0.161259	0.976318	NOT
RECQL5	-0.399963	-1.43406	-2.16974	0.161426	0.976318	NOT
LRRC37A11P	-1.2674	-1.43347	-2.16978	0.161594	0.976318	NOT
SDR42E2	-0.654423	-1.43287	-2.16983	0.161764	0.976318	NOT
RAB9A	-0.725697	-1.43244	-2.16986	0.161886	0.976318	NOT
MNDA	0.761104	1.43171	-2.16991	0.162095	0.976318	NOT
RNF125	-1.08006	-1.43111	-2.16996	0.162265	0.976318	NOT
RP11-67L3.2	-0.795114	-1.43083	-2.16998	0.162343	0.976318	NOT
GGNBP2	-0.278029	-1.43053	-2.17	0.16243	0.976318	NOT
SCML4	0.605065	1.43022	-2.17002	0.162517	0.976318	NOT
NKX2-5	2.19468	1.42937	-2.17009	0.162761	0.976318	NOT
GNB4	1.82241	1.42888	-2.17012	0.162901	0.976318	NOT
RP6-206I17.1	0.655563	1.42855	-2.17015	0.162994	0.976318	NOT
KCND1	-0.725146	-1.42837	-2.17016	0.163044	0.976318	NOT
CATSPERB	-1.96393	-1.42775	-2.17021	0.163223	0.976318	NOT
ATAD2B	-0.399374	-1.42753	-2.17022	0.163286	0.976318	NOT
PRKACG	0.572079	1.42738	-2.17023	0.163328	0.976318	NOT
EVPLL	-1.7007	-1.42695	-2.17027	0.163451	0.976318	NOT
CTD-2154B17.4	0.618471	1.42664	-2.17029	0.163539	0.976318	NOT
NFATC4	-1.86122	-1.4262	-2.17032	0.163666	0.976318	NOT
HMGCS1	-0.83808	-1.42558	-2.17037	0.163843	0.976318	NOT
SPSB4	1.44505	1.4247	-2.17043	0.164095	0.976318	NOT
GPRASP2	0.609016	1.4242	-2.17047	0.16424	0.976318	NOT
CLVS1	0.609803	1.42324	-2.17054	0.164515	0.976318	NOT
RP11-632K20.7	0.470039	1.42261	-2.17059	0.164697	0.976318	NOT
TMPRSS2	-2.36301	-1.42153	-2.17067	0.165008	0.976318	NOT
ACTBP1	-1.34678	-1.42107	-2.1707	0.165141	0.976318	NOT
IGSF3	-1.39304	-1.42083	-2.17072	0.165208	0.976318	NOT
NEURL2	0.492312	1.4203	-2.17076	0.165361	0.976318	NOT
TMEM99	-0.650175	-1.41982	-2.17079	0.165501	0.976318	NOT
RP11-50D9.1	0.448054	1.41931	-2.17083	0.165647	0.976318	NOT
RP11-328J14.1	-0.604937	-1.41886	-2.17087	0.165779	0.976318	NOT
RECK	1.54801	1.41841	-2.1709	0.165908	0.976318	NOT
TCF3	0.420484	1.41768	-2.17095	0.166119	0.976318	NOT
SRRM5	-0.519931	-1.41742	-2.17097	0.166196	0.976318	NOT
FBN1	1.66008	1.41657	-2.17103	0.166441	0.976318	NOT
C19orf10	0.45921	1.41627	-2.17106	0.16653	0.976318	NOT
ZDHHC8P1	-1.13916	-1.41585	-2.17109	0.16665	0.976318	NOT
QSOX2	0.379907	1.41544	-2.17112	0.166769	0.976318	NOT
LINC00605	-1.47881	-1.41526	-2.17113	0.166821	0.976318	NOT
RNU1-59P	0.839689	1.4143	-2.1712	0.167101	0.976318	NOT
RP11-337C18.9	0.463204	1.41382	-2.17124	0.16724	0.976318	NOT
MST4	-0.713022	-1.4135	-2.17126	0.167333	0.976318	NOT
ZNF485	0.495152	1.41304	-2.17129	0.167467	0.976318	NOT
RELA	0.296337	1.41287	-2.17131	0.167519	0.976318	NOT
ICA1	-1.74401	-1.41202	-2.17137	0.167767	0.976318	NOT
RP11-511B23.2	-0.891905	-1.41155	-2.1714	0.167904	0.976318	NOT
[truncated: 6,293 more rows]

## Sheet: S4_CCLE_Enriched_pathways
GO	Description	name	log Pvalue (the youth)	log Pvalue (the old)
hsa04978	Mineral absorption	hsa04978:Mineral absorption	-1.4	-2
hsa04020	Calcium signaling pathway	hsa04020:Calcium signaling pathway	0	-1.8
hsa04080	Neuroactive ligand-receptor interaction	hsa04080:Neuroactive ligand-receptor interaction	0	-1.6
hsa04610	Complement and coagulation cascades	hsa04610:Complement and coagulation cascades	0	-1.6
hsa04810	Regulation of actin cytoskeleton	hsa04810:Regulation of actin cytoskeleton	-1.6	-1.5
hsa04371	Apelin signaling pathway	hsa04371:Apelin signaling pathway	0	-1.5
hsa04070	Phosphatidylinositol signaling system	hsa04070:Phosphatidylinositol signaling system	0	-1.3
hsa04530	Tight junction	hsa04530:Tight junction	-7	0
hsa05200	Pathways in cancer	hsa05200:Pathways in cancer	-3.9	0
hsa00140	Steroid hormone biosynthesis	hsa00140:Steroid hormone biosynthesis	-3.9	0
hsa04514	Cell adhesion molecules (CAMs)	hsa04514:Cell adhesion molecules (CAMs)	-3.8	0
hsa00590	Arachidonic acid metabolism	hsa00590:Arachidonic acid metabolism	-3.7	0
hsa05219	Bladder cancer	hsa05219:Bladder cancer	-3.6	0
hsa05146	Amoebiasis	hsa05146:Amoebiasis	-3.2	0
hsa04670	Leukocyte transendothelial migration	hsa04670:Leukocyte transendothelial migration	-3	0
hsa05134	Legionellosis	hsa05134:Legionellosis	-2.9	0
hsa00830	Retinol metabolism	hsa00830:Retinol metabolism	-2.7	0
hsa00565	Ether lipid metabolism	hsa00565:Ether lipid metabolism	-2.5	0
hsa04915	Estrogen signaling pathway	hsa04915:Estrogen signaling pathway	-2.4	0
hsa04015	Rap1 signaling pathway	hsa04015:Rap1 signaling pathway	-2.4	0
hsa05110	Vibrio cholerae infection	hsa05110:Vibrio cholerae infection	-2.3	0
hsa00601	Glycosphingolipid biosynthesis - lacto and neolacto series	hsa00601:Glycosphingolipid biosynthesis - lacto and neolacto series	-2.2	0
hsa04973	Carbohydrate digestion and absorption	hsa04973:Carbohydrate digestion and absorption	-2.2	0
hsa05130	Pathogenic Escherichia coli infection	hsa05130:Pathogenic Escherichia coli infection	-2.2	0
hsa04142	Lysosome	hsa04142:Lysosome	-2.2	0
hsa00591	Linoleic acid metabolism	hsa00591:Linoleic acid metabolism	-2.2	0
hsa04727	GABAergic synapse	hsa04727:GABAergic synapse	-2.1	0
hsa05160	Hepatitis C	hsa05160:Hepatitis C	-2.1	0
hsa04390	Hippo signaling pathway	hsa04390:Hippo signaling pathway	-2	0
hsa05205	Proteoglycans in cancer	hsa05205:Proteoglycans in cancer	-2	0
hsa04060	Cytokine-cytokine receptor interaction	hsa04060:Cytokine-cytokine receptor interaction	-1.9	0
hsa04151	PI3K-Akt signaling pathway	hsa04151:PI3K-Akt signaling pathway	-1.8	0
hsa04520	Adherens junction	hsa04520:Adherens junction	-1.8	0
hsa04976	Bile secretion	hsa04976:Bile secretion	-1.7	0
hsa04510	Focal adhesion	hsa04510:Focal adhesion	-1.7	0
hsa05145	Toxoplasmosis	hsa05145:Toxoplasmosis	-1.7	0
hsa05230	Central carbon metabolism in cancer	hsa05230:Central carbon metabolism in cancer	-1.7	0
hsa01521	EGFR tyrosine kinase inhibitor resistance	hsa01521:EGFR tyrosine kinase inhibitor resistance	-1.6	0
hsanan03	glycosphingolipid biosynthesis	hsanan03:glycosphingolipid biosynthesis	-1.6	0
hsa05133	Pertussis	hsa05133:Pertussis	-1.6	0
hsa04014	Ras signaling pathway	hsa04014:Ras signaling pathway	-1.6	0
hsa05222	Small cell lung cancer	hsa05222:Small cell lung cancer	-1.6	0
hsa04540	Gap junction	hsa04540:Gap junction	-1.5	0
hsa05217	Basal cell carcinoma	hsa05217:Basal cell carcinoma	-1.4	0
hsa04974	Protein digestion and absorption	hsa04974:Protein digestion and absorption	-1.4	0
hsa04640	Hematopoietic cell lineage	hsa04640:Hematopoietic cell lineage	-1.4	0
hsa04310	Wnt signaling pathway	hsa04310:Wnt signaling pathway	-1.3	0
hsa05323	Rheumatoid arthritis	hsa05323:Rheumatoid arthritis	-1.3	0

## Sheet: S5_concurrent & exclusive state
gene1	gene2	pValue	oddsRatio	Event	pair	event_ratio	group
MLL2	TP53	0.00162866	Inf	Co_Occurence	MLL2, TP53	10/40	old
ARID2	CDKN2A	0.00602792	18.7258	Co_Occurence	ARID2, CDKN2A	3/8	old
FAT1	CDKN2A	0.00712477	9.78617	Co_Occurence	CDKN2A, FAT1	4/11	old
FANCM	MLL3	0.00783187	15.0807	Co_Occurence	FANCM, MLL3	3/8	old
MLL2	FAT1	0.011204	8.10366	Co_Occurence	FAT1, MLL2	4/12	old
MLL2	EGFR	0.0123362	0	Mutually_Exclusive	EGFR, MLL2	0/43	old
STK11	EGFR	0.0123362	0	Mutually_Exclusive	EGFR, STK11	0/43	old
LRP1B	CDKN2A	0.0128358	6.53015	Co_Occurence	CDKN2A, LRP1B	5/17	old
TP53	CTNNB1	0.017298	0	Mutually_Exclusive	CTNNB1, TP53	0/55	old
EPHA5	CDK13	0.0223233	17.0598	Co_Occurence	CDK13, EPHA5	2/6	old
FAT1	LRP1B	0.0224064	5.17446	Co_Occurence	FAT1, LRP1B	5/18	old
RB1	TP53	0.0361457	7.67316	Co_Occurence	RB1, TP53	8/43	old
TP53	STK11	0.0393658	0.180272	Mutually_Exclusive	STK11, TP53	2/56	old
EPHB1	NF1	0.0447793	10.3143	Co_Occurence	EPHB1, NF1	2/8	old
CDK13	LRP1B	0.0495967	6.97755	Co_Occurence	CDK13, LRP1B	3/17	old
KRAS	EGFR	0.049881	0.138515	Mutually_Exclusive	EGFR, KRAS	1/43	old
MLL2	CDKN2A	0.0554922	5.26926	Co_Occurence	CDKN2A, MLL2	3/13	old
CTNNB1	ARID1A	0.0583422	8.56951	Co_Occurence	ARID1A, CTNNB1	2/9	old
EP300	PIK3CA	0.064656	7.73757	Co_Occurence	EP300, PIK3CA	2/9	old
RBM10	KRAS	0.0659613	4.86631	Co_Occurence	KRAS, RBM10	3/14	old
TP53	MLL3	0.0665977	6.56487	Co_Occurence	MLL3, TP53	7/44	old
EPHB1	FAT2	0.0732892	7.30544	Co_Occurence	EPHB1, FAT2	2/10	old
ARID1A	PIK3CA	0.0835974	6.41601	Co_Occurence	ARID1A, PIK3CA	2/10	old
BRAF	EGFR	0.0843788	0	Mutually_Exclusive	BRAF, EGFR	0/39	old
LRP1B	BRAF	0.0866874	4.62359	Co_Occurence	BRAF, LRP1B	3/18	old
FAT1	EGFR	0.089104	0.176086	Mutually_Exclusive	EGFR, FAT1	1/41	old
STK11	CTNNB1	0.0894967	6.34705	Co_Occurence	CTNNB1, STK11	2/11	old
LRP1B	EGFR	0.0980636	0.296764	Mutually_Exclusive	EGFR, LRP1B	3/45	old
MLL3	NF1	0.111789	5.1066	Co_Occurence	MLL3, NF1	2/11	old
LRP1B	TP53	0.11603	2.57404	Co_Occurence	LRP1B, TP53	13/42	old
KRAS	STK11	0.120404	3.41096	Co_Occurence	KRAS, STK11	3/16	old
SMARCA4	STK11	0.120404	3.41096	Co_Occurence	SMARCA4, STK11	3/16	old
CTNNB1	SMARCA4	0.125224	4.98942	Co_Occurence	CTNNB1, SMARCA4	2/13	old
PIK3CA	FAT1	0.12629	4.73999	Co_Occurence	FAT1, PIK3CA	2/12	old
PIK3CA	MLL2	0.12629	4.73999	Co_Occurence	MLL2, PIK3CA	2/12	old
KRAS	TP53	0.133629	0.373602	Mutually_Exclusive	KRAS, TP53	4/54	old
TP53	RBM10	0.135635	0.253657	Mutually_Exclusive	RBM10, TP53	2/54	old
FAT2	EP300	0.138303	4.34279	Co_Occurence	EP300, FAT2	2/12	old
CDKN2A	EGFR	0.149542	0.201886	Mutually_Exclusive	CDKN2A, EGFR	1/40	old
CDK13	EGFR	0.155723	0	Mutually_Exclusive	CDK13, EGFR	0/38	old
EP300	MLL2	0.166334	3.76597	Co_Occurence	EP300, MLL2	2/13	old
CDKN2A	TP53	0.17318	3.21821	Co_Occurence	CDKN2A, TP53	7/45	old
FAT2	TP53	0.17318	3.21821	Co_Occurence	FAT2, TP53	7/45	old
MLL3	CDKN2A	0.174798	3.58963	Co_Occurence	CDKN2A, MLL3	2/13	old
MLL3	FAT2	0.174798	3.58963	Co_Occurence	FAT2, MLL3	2/13	old
ARID1A	LRP1B	0.185576	2.72199	Co_Occurence	ARID1A, LRP1B	3/20	old
STK11	LRP1B	0.200653	0	Mutually_Exclusive	LRP1B, STK11	0/28	old
ARID1A	FAT1	0.208656	3.11073	Co_Occurence	ARID1A, FAT1	2/14	old
MLL3	FAT1	0.208656	3.11073	Co_Occurence	FAT1, MLL3	2/14	old
RBM10	FAT1	0.208656	3.11073	Co_Occurence	FAT1, RBM10	2/14	old
MLL3	MLL2	0.208656	3.11073	Co_Occurence	MLL2, MLL3	2/14	old
ARID1A	STK11	0.208656	3.11073	Co_Occurence	ARID1A, STK11	2/14	old
MLL3	STK11	0.208656	3.11073	Co_Occurence	MLL3, STK11	2/14	old
FANCM	TP53	0.214086	4.49263	Co_Occurence	FANCM, TP53	5/46	old
CDK13	ARID2	0.248637	5.01577	Co_Occurence	ARID2, CDK13	1/8	old
CTNNB1	ARID2	0.248637	5.01577	Co_Occurence	ARID2, CTNNB1	1/8	old
EPHA5	ARID2	0.248637	5.01577	Co_Occurence	ARID2, EPHA5	1/8	old
ARID2	LRP1B	0.251277	2.91366	Co_Occurence	ARID2, LRP1B	2/19	old
STK11	CDKN2A	0.252417	2.64037	Co_Occurence	CDKN2A, STK11	2/15	old
MLL2	FAT2	0.252417	2.64037	Co_Occurence	FAT2, MLL2	2/15	old
EGFR	TP53	0.275348	0.574962	Mutually_Exclusive	EGFR, TP53	15/53	old
ARID1A	KRAS	0.279034	2.43541	Co_Occurence	ARID1A, KRAS	2/16	old
MLL3	SMARCA4	0.279034	2.43541	Co_Occurence	MLL3, SMARCA4	2/16	old
CDK12	BRAF	0.291819	3.99488	Co_Occurence	BRAF, CDK12	1/9	old
CDK13	BRAF	0.291819	3.99488	Co_Occurence	BRAF, CDK13	1/9	old
CDK13	FANCM	0.291819	3.99488	Co_Occurence	CDK13, FANCM	1/9	old
EPHB1	FANCM	0.291819	3.99488	Co_Occurence	EPHB1, FANCM	1/9	old
CDK13	PIK3CA	0.291819	3.99488	Co_Occurence	CDK13, PIK3CA	1/9	old
CDKN2A	KRAS	0.332665	2.06528	Co_Occurence	CDKN2A, KRAS	2/17	old
FAT2	SMARCA4	0.332665	2.06528	Co_Occurence	FAT2, SMARCA4	2/17	old
NF1	ARID2	0.332992	3.3061	Co_Occurence	ARID2, NF1	1/10	old
EP300	CDK13	0.332992	3.3061	Co_Occurence	CDK13, EP300	1/10	old
TP53	FAT1	0.335829	2.09987	Co_Occurence	FAT1, TP53	7/46	old
FANCM	BRAF	0.340659	3.17686	Co_Occurence	BRAF, FANCM	1/10	old
CTNNB1	EGFR	0.345551	2.81538	Co_Occurence	CTNNB1, EGFR	3/32	old
EPHB1	EGFR	0.345551	2.81538	Co_Occurence	EGFR, EPHB1	3/32	old
MLL2	SMARCA4	0.348745	0	Mutually_Exclusive	MLL2, SMARCA4	0/22	old
RB1	LRP1B	0.370798	2.24255	Co_Occurence	LRP1B, RB1	3/21	old
CDK13	TP53	0.370874	3.52233	Co_Occurence	CDK13, TP53	4/47	old
MLL3	ARID2	0.372228	2.81008	Co_Occurence	ARID2, MLL3	1/11	old
RBM10	CDK12	0.372228	2.81008	Co_Occurence	CDK12, RBM10	1/11	old
MLL3	CDK13	0.372228	2.81008	Co_Occurence	CDK13, MLL3	1/11	old
RBM10	CDK13	0.372228	2.81008	Co_Occurence	CDK13, RBM10	1/11	old
MLL3	CTNNB1	0.372228	2.81008	Co_Occurence	CTNNB1, MLL3	1/11	old
RBM10	EPHA5	0.372228	2.81008	Co_Occurence	EPHA5, RBM10	1/11	old
MLL3	EPHB1	0.372228	2.81008	Co_Occurence	EPHB1, MLL3	1/11	old
RBM10	EPHB1	0.372228	2.81008	Co_Occurence	EPHB1, RBM10	1/11	old
MLL2	LRP1B	0.404303	1.89879	Co_Occurence	LRP1B, MLL2	3/22	old
RB1	ARID2	0.409596	2.43581	Co_Occurence	ARID2, RB1	1/12	old
CDKN2A	CDK13	0.409596	2.43581	Co_Occurence	CDK13, CDKN2A	1/12	old
FAT2	CTNNB1	0.409596	2.43581	Co_Occurence	CTNNB1, FAT2	1/12	old
RB1	CTNNB1	0.409596	2.43581	Co_Occurence	CTNNB1, RB1	1/12	old
CDKN2A	EPHA5	0.409596	2.43581	Co_Occurence	CDKN2A, EPHA5	1/12	old
RB1	EPHA5	0.409596	2.43581	Co_Occurence	EPHA5, RB1	1/12	old
FANCM	EGFR	0.414256	0.340823	Mutually_Exclusive	EGFR, FANCM	1/37	old
EP300	EGFR	0.414816	0.279149	Mutually_Exclusive	EGFR, EP300	1/38	old
NF1	EGFR	0.414816	0.279149	Mutually_Exclusive	EGFR, NF1	1/38	old
MLL3	BRAF	0.429954	2.23071	Co_Occurence	BRAF, MLL3	1/12	old
MLL3	PIK3CA	0.429954	2.23071	Co_Occurence	MLL3, PIK3CA	1/12	old
NF1	EP300	0.436583	2.16981	Co_Occurence	EP300, NF1	1/12	old
STK11	ARID2	0.445162	2.14314	Co_Occurence	ARID2, STK11	1/13	old
MLL2	CDK12	0.445162	2.14314	Co_Occurence	CDK12, MLL2	1/13	old
STK11	CDK12	0.445162	2.14314	Co_Occurence	CDK12, STK11	1/13	old
MLL2	CDK13	0.445162	2.14314	Co_Occurence	CDK13, MLL2	1/13	old
STK11	CDK13	0.445162	2.14314	Co_Occurence	CDK13, STK11	1/13	old
FAT1	CTNNB1	0.445162	2.14314	Co_Occurence	CTNNB1, FAT1	1/13	old
FAT1	EPHA5	0.445162	2.14314	Co_Occurence	EPHA5, FAT1	1/13	old
STK11	EPHA5	0.445162	2.14314	Co_Occurence	EPHA5, STK11	1/13	old
MLL2	EPHB1	0.445162	2.14314	Co_Occurence	EPHB1, MLL2	1/13	old
TP53	EP300	0.447789	2.20414	Co_Occurence	EP300, TP53	5/47	old
TP53	NF1	0.447789	2.20414	Co_Occurence	NF1, TP53	5/47	old
LRP1B	SMARCA4	0.448487	0.339965	Mutually_Exclusive	LRP1B, SMARCA4	1/28	old
EGFR	ARID1A	0.450959	1.88268	Co_Occurence	ARID1A, EGFR	4/33	old
EGFR	RBM10	0.450959	1.88268	Co_Occurence	EGFR, RBM10	4/33	old
FANCM	CDKN2A	0.470672	1.93233	Co_Occurence	CDKN2A, FANCM	1/13	old
PIK3CA	CDKN2A	0.470672	1.93233	Co_Occurence	CDKN2A, PIK3CA	1/13	old
BRAF	FAT2	0.470672	1.93233	Co_Occurence	BRAF, FAT2	1/13	old
FANCM	FAT2	0.470672	1.93233	Co_Occurence	FANCM, FAT2	1/13	old
FANCM	RB1	0.470672	1.93233	Co_Occurence	FANCM, RB1	1/13	old
RB1	EGFR	0.481217	0.482728	Mutually_Exclusive	EGFR, RB1	2/38	old
EP300	ARID1A	0.482982	1.84183	Co_Occurence	ARID1A, EP300	1/13	old
EP300	MLL3	0.482982	1.84183	Co_Occurence	EP300, MLL3	1/13	old
NF1	RBM10	0.482982	1.84183	Co_Occurence	NF1, RBM10	1/13	old
FAT1	FANCM	0.508937	1.69919	Co_Occurence	FANCM, FAT1	1/14	old
MLL2	FANCM	0.508937	1.69919	Co_Occurence	FANCM, MLL2	1/14	old
STK11	FANCM	0.508937	1.69919	Co_Occurence	FANCM, STK11	1/14	old
STK11	PIK3CA	0.508937	1.69919	Co_Occurence	PIK3CA, STK11	1/14	old
KRAS	ARID2	0.511155	1.71508	Co_Occurence	ARID2, KRAS	1/15	old
SMARCA4	CDK12	0.511155	1.71508	Co_Occurence	CDK12, SMARCA4	1/15	old
KRAS	CTNNB1	0.511155	1.71508	Co_Occurence	CTNNB1, KRAS	1/15	old
KRAS	EPHA5	0.511155	1.71508	Co_Occurence	EPHA5, KRAS	1/15	old
EP300	CDKN2A	0.526067	1.59452	Co_Occurence	CDKN2A, EP300	1/14	old
NF1	FAT2	0.526067	1.59452	Co_Occurence	FAT2, NF1	1/14	old
EP300	RB1	0.526067	1.59452	Co_Occurence	EP300, RB1	1/14	old
SMARCA4	EGFR	0.526756	0.558871	Mutually_Exclusive	EGFR, SMARCA4	3/39	old
MLL3	ARID1A	0.531642	1.56245	Co_Occurence	ARID1A, MLL3	1/14	old
RBM10	ARID1A	0.531642	1.56245	Co_Occurence	ARID1A, RBM10	1/14	old
RBM10	MLL3	0.531642	1.56245	Co_Occurence	MLL3, RBM10	1/14	old
EP300	FAT1	0.566037	1.40156	Co_Occurence	EP300, FAT1	1/15	old
NF1	MLL2	0.566037	1.40156	Co_Occurence	MLL2, NF1	1/15	old
ARID1A	CDKN2A	0.576248	1.35217	Co_Occurence	ARID1A, CDKN2A	1/15	old
RBM10	CDKN2A	0.576248	1.35217	Co_Occurence	CDKN2A, RBM10	1/15	old
ARID1A	FAT2	0.576248	1.35217	Co_Occurence	ARID1A, FAT2	1/15	old
ARID1A	RB1	0.576248	1.35217	Co_Occurence	ARID1A, RB1	1/15	old
KRAS	BRAF	0.578581	1.35857	Co_Occurence	BRAF, KRAS	1/16	old
KRAS	FANCM	0.578581	1.35857	Co_Occurence	FANCM, KRAS	1/16	old
SMARCA4	FANCM	0.578581	1.35857	Co_Occurence	FANCM, SMARCA4	1/16	old
EPHB1	LRP1B	0.578843	0	Mutually_Exclusive	EPHB1, LRP1B	0/23	old
KRAS	EP300	0.588382	0	Mutually_Exclusive	EP300, KRAS	0/19	old
KRAS	NF1	0.588382	0	Mutually_Exclusive	KRAS, NF1	0/19	old
FAT1	RB1	0.589741	0	Mutually_Exclusive	FAT1, RB1	0/19	old
STK11	RB1	0.589741	0	Mutually_Exclusive	RB1, STK11	0/19	old
MLL3	KRAS	0.590457	0	Mutually_Exclusive	KRAS, MLL3	0/20	old
RBM10	SMARCA4	0.590457	0	Mutually_Exclusive	RBM10, SMARCA4	0/20	old
FAT2	CDKN2A	0.591382	0	Mutually_Exclusive	CDKN2A, FAT2	0/18	old
ARID1A	MLL2	0.591564	0	Mutually_Exclusive	ARID1A, MLL2	0/18	old
RBM10	MLL2	0.591564	0	Mutually_Exclusive	MLL2, RBM10	0/18	old
FAT2	KRAS	0.599599	0	Mutually_Exclusive	FAT2, KRAS	0/21	old
FAT1	KRAS	0.614071	1.78643	Co_Occurence	FAT1, KRAS	2/18	old
FAT1	SMARCA4	0.614071	1.78643	Co_Occurence	FAT1, SMARCA4	2/18	old
LRP1B	EP300	0.619372	1.71336	Co_Occurence	EP300, LRP1B	2/21	old
ARID2	EGFR	0.650961	0.433124	Mutually_Exclusive	ARID2, EGFR	1/36	old
CDK12	EGFR	0.650961	0.433124	Mutually_Exclusive	CDK12, EGFR	1/36	old
EPHA5	EGFR	0.650961	0.433124	Mutually_Exclusive	EGFR, EPHA5	1/36	old
RBM10	LRP1B	0.651997	1.41084	Co_Occurence	LRP1B, RBM10	2/22	old
EPHA5	TP53	0.65684	0.545303	Mutually_Exclusive	EPHA5, TP53	2/51	old
PIK3CA	TP53	0.684451	1.72908	Co_Occurence	PIK3CA, TP53	4/48	old
MLL3	EGFR	0.706547	0.573121	Mutually_Exclusive	EGFR, MLL3	2/37	old
SMARCA4	TP53	1	1.20223	Co_Occurence	SMARCA4, TP53	7/48	old
ARID1A	TP53	1	0.827816	Mutually_Exclusive	ARID1A, TP53	4/50	old
MLL2	KRAS	1	0.719526	Mutually_Exclusive	KRAS, MLL2	1/20	old
SMARCA4	CDKN2A	1	0.819864	Mutually_Exclusive	CDKN2A, SMARCA4	1/19	old
LRP1B	FAT2	1	1.19402	Co_Occurence	FAT2, LRP1B	2/23	old
KRAS	RB1	1	0.819864	Mutually_Exclusive	KRAS, RB1	1/19	old
SMARCA4	RB1	1	0.819864	Mutually_Exclusive	RB1, SMARCA4	1/19	old
BRAF	ARID1A	1	0	Mutually_Exclusive	ARID1A, BRAF	0/14	old
FANCM	ARID1A	1	0	Mutually_Exclusive	ARID1A, FANCM	0/14	old
BRAF	RBM10	1	0	Mutually_Exclusive	BRAF, RBM10	0/14	old
FANCM	RBM10	1	0	Mutually_Exclusive	FANCM, RBM10	0/14	old
PIK3CA	RBM10	1	0	Mutually_Exclusive	PIK3CA, RBM10	0/14	old
LRP1B	FANCM	1	0.813507	Mutually_Exclusive	FANCM, LRP1B	1/22	old
LRP1B	PIK3CA	1	0.813507	Mutually_Exclusive	LRP1B, PIK3CA	1/22	old
LRP1B	CDK12	1	1.02909	Co_Occurence	CDK12, LRP1B	1/21	old
LRP1B	CTNNB1	1	1.02909	Co_Occurence	CTNNB1, LRP1B	1/21	old
LRP1B	EPHA5	1	1.02909	Co_Occurence	EPHA5, LRP1B	1/21	old
BRAF	TP53	1	0.831483	Mutually_Exclusive	BRAF, TP53	3/50	old
ARID2	TP53	1	1.27325	Co_Occurence	ARID2, TP53	3/49	old
CDK12	TP53	1	1.27325	Co_Occurence	CDK12, TP53	3/49	old
EPHB1	TP53	1	1.27325	Co_Occurence	EPHB1, TP53	3/49	old
FAT2	EGFR	1	0.884486	Mutually_Exclusive	EGFR, FAT2	3/36	old
PIK3CA	EGFR	1	0.888217	Mutually_Exclusive	EGFR, PIK3CA	2/35	old
KRAS	LRP1B	1	0.801853	Mutually_Exclusive	KRAS, LRP1B	2/26	old
MLL3	LRP1B	1	0.566072	Mutually_Exclusive	LRP1B, MLL3	1/24	old
NF1	LRP1B	1	0.669317	Mutually_Exclusive	LRP1B, NF1	1/23	old
SMARCA4	KRAS	1	0.573234	Mutually_Exclusive	KRAS, SMARCA4	1/22	old
PIK3CA	KRAS	1	0	Mutually_Exclusive	KRAS, PIK3CA	0/18	old
CDK12	KRAS	1	0	Mutually_Exclusive	CDK12, KRAS	0/17	old
CDK13	KRAS	1	0	Mutually_Exclusive	CDK13, KRAS	0/17	old
EPHB1	KRAS	1	0	Mutually_Exclusive	EPHB1, KRAS	0/17	old
ARID1A	SMARCA4	1	0.948578	Mutually_Exclusive	ARID1A, SMARCA4	1/18	old
EP300	SMARCA4	1	1.1198	Co_Occurence	EP300, SMARCA4	1/17	old
NF1	SMARCA4	1	1.1198	Co_Occurence	NF1, SMARCA4	1/17	old
BRAF	SMARCA4	1	0	Mutually_Exclusive	BRAF, SMARCA4	0/18	old
PIK3CA	SMARCA4	1	0	Mutually_Exclusive	PIK3CA, SMARCA4	0/18	old
ARID2	SMARCA4	1	0	Mutually_Exclusive	ARID2, SMARCA4	0/17	old
CDK13	SMARCA4	1	0	Mutually_Exclusive	CDK13, SMARCA4	0/17	old
EPHA5	SMARCA4	1	0	Mutually_Exclusive	EPHA5, SMARCA4	0/17	old
EPHB1	SMARCA4	1	0	Mutually_Exclusive	EPHB1, SMARCA4	0/17	old
STK11	FAT1	1	0.902235	Mutually_Exclusive	FAT1, STK11	1/18	old
FAT2	FAT1	1	1.02747	Co_Occurence	FAT1, FAT2	1/17	old
NF1	FAT1	1	0	Mutually_Exclusive	FAT1, NF1	0/17	old
BRAF	FAT1	1	0	Mutually_Exclusive	BRAF, FAT1	0/16	old
ARID2	FAT1	1	0	Mutually_Exclusive	ARID2, FAT1	0/15	old
CDK12	FAT1	1	0	Mutually_Exclusive	CDK12, FAT1	0/15	old
CDK13	FAT1	1	0	Mutually_Exclusive	CDK13, FAT1	0/15	old
EPHB1	FAT1	1	0	Mutually_Exclusive	EPHB1, FAT1	0/15	old
STK11	MLL2	1	0.902235	Mutually_Exclusive	MLL2, STK11	1/18	old
RB1	MLL2	1	1.02747	Co_Occurence	MLL2, RB1	1/17	old
BRAF	MLL2	1	0	Mutually_Exclusive	BRAF, MLL2	0/16	old
ARID2	MLL2	1	0	Mutually_Exclusive	ARID2, MLL2	0/15	old
CTNNB1	MLL2	1	0	Mutually_Exclusive	CTNNB1, MLL2	0/15	old
EPHA5	MLL2	1	0	Mutually_Exclusive	EPHA5, MLL2	0/15	old
FAT2	STK11	1	1.02747	Co_Occurence	FAT2, STK11	1/17	old
RBM10	STK11	1	1.18807	Co_Occurence	RBM10, STK11	1/16	old
EP300	STK11	1	0	Mutually_Exclusive	EP300, STK11	0/17	old
NF1	STK11	1	0	Mutually_Exclusive	NF1, STK11	0/17	old
BRAF	STK11	1	0	Mutually_Exclusive	BRAF, STK11	0/16	old
EPHB1	STK11	1	0	Mutually_Exclusive	EPHB1, STK11	0/15	old
RB1	CDKN2A	1	1.16973	Co_Occurence	CDKN2A, RB1	1/16	old
NF1	CDKN2A	1	0	Mutually_Exclusive	CDKN2A, NF1	0/16	old
BRAF	CDKN2A	1	0	Mutually_Exclusive	BRAF, CDKN2A	0/15	old
CDK12	CDKN2A	1	0	Mutually_Exclusive	CDK12, CDKN2A	0/14	old
CTNNB1	CDKN2A	1	0	Mutually_Exclusive	CDKN2A, CTNNB1	0/14	old
EPHB1	CDKN2A	1	0	Mutually_Exclusive	CDKN2A, EPHB1	0/14	old
RB1	FAT2	1	1.16973	Co_Occurence	FAT2, RB1	1/16	old
RBM10	FAT2	1	0	Mutually_Exclusive	FAT2, RBM10	0/17	old
PIK3CA	FAT2	1	0	Mutually_Exclusive	FAT2, PIK3CA	0/15	old
ARID2	FAT2	1	0	Mutually_Exclusive	ARID2, FAT2	0/14	old
CDK12	FAT2	1	0	Mutually_Exclusive	CDK12, FAT2	0/14	old
CDK13	FAT2	1	0	Mutually_Exclusive	CDK13, FAT2	0/14	old
EPHA5	FAT2	1	0	Mutually_Exclusive	EPHA5, FAT2	0/14	old
MLL3	RB1	1	0	Mutually_Exclusive	MLL3, RB1	0/17	old
RBM10	RB1	1	0	Mutually_Exclusive	RB1, RBM10	0/17	old
NF1	RB1	1	0	Mutually_Exclusive	NF1, RB1	0/16	old
BRAF	RB1	1	0	Mutually_Exclusive	BRAF, RB1	0/15	old
PIK3CA	RB1	1	0	Mutually_Exclusive	PIK3CA, RB1	0/15	old
CDK12	RB1	1	0	Mutually_Exclusive	CDK12, RB1	0/14	old
CDK13	RB1	1	0	Mutually_Exclusive	CDK13, RB1	0/14	old
EPHB1	RB1	1	0	Mutually_Exclusive	EPHB1, RB1	0/14	old
NF1	ARID1A	1	0	Mutually_Exclusive	ARID1A, NF1	0/15	old
ARID2	ARID1A	1	0	Mutually_Exclusive	ARID1A, ARID2	0/13	old
CDK12	ARID1A	1	0	Mutually_Exclusive	ARID1A, CDK12	0/13	old
CDK13	ARID1A	1	0	Mutually_Exclusive	ARID1A, CDK13	0/13	old
EPHA5	ARID1A	1	0	Mutually_Exclusive	ARID1A, EPHA5	0/13	old
EPHB1	ARID1A	1	0	Mutually_Exclusive	ARID1A, EPHB1	0/13	old
CDK12	MLL3	1	0	Mutually_Exclusive	CDK12, MLL3	0/13	old
EPHA5	MLL3	1	0	Mutually_Exclusive	EPHA5, MLL3	0/13	old
EP300	RBM10	1	0	Mutually_Exclusive	EP300, RBM10	0/15	old
ARID2	RBM10	1	0	Mutually_Exclusive	ARID2, RBM10	0/13	old
CTNNB1	RBM10	1	0	Mutually_Exclusive	CTNNB1, RBM10	0/13	old
BRAF	EP300	1	0	Mutually_Exclusive	BRAF, EP300	0/13	old
FANCM	EP300	1	0	Mutually_Exclusive	EP300, FANCM	0/13	old
ARID2	EP300	1	0	Mutually_Exclusive	ARID2, EP300	0/12	old
CDK12	EP300	1	0	Mutually_Exclusive	CDK12, EP300	0/12	old
CTNNB1	EP300	1	0	Mutually_Exclusive	CTNNB1, EP300	0/12	old
EPHA5	EP300	1	0	Mutually_Exclusive	EP300, EPHA5	0/12	old
EPHB1	EP300	1	0	Mutually_Exclusive	EP300, EPHB1	0/12	old
BRAF	NF1	1	0	Mutually_Exclusive	BRAF, NF1	0/13	old
FANCM	NF1	1	0	Mutually_Exclusive	FANCM, NF1	0/13	old
PIK3CA	NF1	1	0	Mutually_Exclusive	NF1, PIK3CA	0/13	old
CDK12	NF1	1	0	Mutually_Exclusive	CDK12, NF1	0/12	old
CDK13	NF1	1	0	Mutually_Exclusive	CDK13, NF1	0/12	old
CTNNB1	NF1	1	0	Mutually_Exclusive	CTNNB1, NF1	0/12	old
EPHA5	NF1	1	0	Mutually_Exclusive	EPHA5, NF1	0/12	old
PIK3CA	BRAF	1	0	Mutually_Exclusive	BRAF, PIK3CA	0/12	old
ARID2	BRAF	1	0	Mutually_Exclusive	ARID2, BRAF	0/11	old
CTNNB1	BRAF	1	0	Mutually_Exclusive	BRAF, CTNNB1	0/11	old
EPHA5	BRAF	1	0	Mutually_Exclusive	BRAF, EPHA5	0/11	old
EPHB1	BRAF	1	0	Mutually_Exclusive	BRAF, EPHB1	0/11	old
PIK3CA	FANCM	1	0	Mutually_Exclusive	FANCM, PIK3CA	0/12	old
ARID2	FANCM	1	0	Mutually_Exclusive	ARID2, FANCM	0/11	old
CDK12	FANCM	1	0	Mutually_Exclusive	CDK12, FANCM	0/11	old
CTNNB1	FANCM	1	0	Mutually_Exclusive	CTNNB1, FANCM	0/11	old
EPHA5	FANCM	1	0	Mutually_Exclusive	EPHA5, FANCM	0/11	old
ARID2	PIK3CA	1	0	Mutually_Exclusive	ARID2, PIK3CA	0/11	old
CDK12	PIK3CA	1	0	Mutually_Exclusive	CDK12, PIK3CA	0/11	old
CTNNB1	PIK3CA	1	0	Mutually_Exclusive	CTNNB1, PIK3CA	0/11	old
EPHA5	PIK3CA	1	0	Mutually_Exclusive	EPHA5, PIK3CA	0/11	old
EPHB1	PIK3CA	1	0	Mutually_Exclusive	EPHB1, PIK3CA	0/11	old
CDK12	ARID2	1	0	Mutually_Exclusive	ARID2, CDK12	0/10	old
EPHB1	ARID2	1	0	Mutually_Exclusive	ARID2, EPHB1	0/10	old
CDK13	CDK12	1	0	Mutually_Exclusive	CDK12, CDK13	0/10	old
CTNNB1	CDK12	1	0	Mutually_Exclusive	CDK12, CTNNB1	0/10	old
EPHA5	CDK12	1	0	Mutually_Exclusive	CDK12, EPHA5	0/10	old
EPHB1	CDK12	1	0	Mutually_Exclusive	CDK12, EPHB1	0/10	old
CTNNB1	CDK13	1	0	Mutually_Exclusive	CDK13, CTNNB1	0/10	old
EPHB1	CDK13	1	0	Mutually_Exclusive	CDK13, EPHB1	0/10	old
EPHA5	CTNNB1	1	0	Mutually_Exclusive	CTNNB1, EPHA5	0/10	old
EPHB1	CTNNB1	1	0	Mutually_Exclusive	CTNNB1, EPHB1	0/10	old
EPHB1	EPHA5	1	0	Mutually_Exclusive	EPHA5, EPHB1	0/10	old
TP53	EGFR	0.00263296	4.98938	Co_Occurence	EGFR, TP53	19/20	young
BRCA2	NOTCH3	0.0027972	Inf	Co_Occurence	BRCA2, NOTCH3	2/2	young
RPTOR	MLL3	0.0041521	82.5783	Co_Occurence	MLL3, RPTOR	2/2	young
KRAS	PIK3CA	0.00693426	19.1755	Co_Occurence	KRAS, PIK3CA	3/6	young
FAT1	MLL3	0.00821678	47.7801	Co_Occurence	FAT1, MLL3	2/3	young
FAT1	RPTOR	0.00821678	47.7801	Co_Occurence	FAT1, RPTOR	2/3	young
RB1	EGFR	0.0132881	Inf	Co_Occurence	EGFR, RB1	5/24	young
RB1	TP53	0.0132881	Inf	Co_Occurence	RB1, TP53	5/24	young
MAP3K1	LRP1B	0.013549	33.6038	Co_Occurence	LRP1B, MAP3K1	2/4	young
FAT1	BRCA2	0.0160881	25.5334	Co_Occurence	BRCA2, FAT1	2/4	young
ARID1A	PIK3CA	0.0278409	20.7648	Co_Occurence	ARID1A, PIK3CA	2/6	young
TP53	BRCA2	0.0329545	Inf	Co_Occurence	BRCA2, TP53	4/25	young
TP53	FAT1	0.0329545	Inf	Co_Occurence	FAT1, TP53	4/25	young
FAT1	PIK3CA	0.0527681	10.5741	Co_Occurence	FAT1, PIK3CA	2/7	young
ZFHX3	NOTCH3	0.0601399	44.9002	Co_Occurence	NOTCH3, ZFHX3	1/2	young
EGFR	KRAS	0.0620629	0	Mutually_Exclusive	EGFR, KRAS	0/34	young
TP53	CDKN2A	0.0798514	Inf	Co_Occurence	CDKN2A, TP53	3/26	young
TP53	MLL3	0.0798514	Inf	Co_Occurence	MLL3, TP53	3/26	young
TSC2	ALK	0.0895105	25.5149	Co_Occurence	ALK, TSC2	1/3	young
MLL3	NOTCH3	0.0895105	25.5149	Co_Occurence	MLL3, NOTCH3	1/3	young
RPTOR	NOTCH3	0.0895105	25.5149	Co_Occurence	NOTCH3, RPTOR	1/3	young
MLL	STAG2	0.0895105	25.5149	Co_Occurence	MLL, STAG2	1/3	young
MLL3	ZFHX3	0.0895105	25.5149	Co_Occurence	MLL3, ZFHX3	1/3	young
RPTOR	ZFHX3	0.0895105	25.5149	Co_Occurence	RPTOR, ZFHX3	1/3	young
ZFHX3	BRCA2	0.118415	17.7501	Co_Occurence	BRCA2, ZFHX3	1/4	young
STAG2	CTNNB1	0.118415	17.7501	Co_Occurence	CTNNB1, STAG2	1/4	young
NOTCH3	FAT1	0.118415	17.7501	Co_Occurence	FAT1, NOTCH3	1/4	young
ZFHX3	FAT1	0.118415	17.7501	Co_Occurence	FAT1, ZFHX3	1/4	young
IGF1R	APC	0.13219	13.5592	Co_Occurence	APC, IGF1R	1/4	young
MLL	ARID1A	0.13219	13.5592	Co_Occurence	ARID1A, MLL	1/4	young
MLL3	ARID1A	0.13219	13.5592	Co_Occurence	ARID1A, MLL3	1/4	young
RPTOR	ARID1A	0.13219	13.5592	Co_Occurence	ARID1A, RPTOR	1/4	young
MAP3K1	IGF1R	0.13219	13.5592	Co_Occurence	IGF1R, MAP3K1	1/4	young
RPTOR	IGF1R	0.13219	13.5592	Co_Occurence	IGF1R, RPTOR	1/4	young
MLL3	MLL	0.13219	13.5592	Co_Occurence	MLL, MLL3	1/4	young
RPTOR	MLL	0.13219	13.5592	Co_Occurence	MLL, RPTOR	1/4	young
NOTCH3	LRP1B	0.146853	13.5278	Co_Occurence	LRP1B, NOTCH3	1/5	young
ZFHX3	LRP1B	0.146853	13.5278	Co_Occurence	LRP1B, ZFHX3	1/5	young
APC	BRCA2	0.173514	9.21209	Co_Occurence	APC, BRCA2	1/5	young
IGF1R	BRCA2	0.173514	9.21209	Co_Occurence	BRCA2, IGF1R	1/5	young
MLL	BRCA2	0.173514	9.21209	Co_Occurence	BRCA2, MLL	1/5	young
MLL3	BRCA2	0.173514	9.21209	Co_Occurence	BRCA2, MLL3	1/5	young
RPTOR	BRCA2	0.173514	9.21209	Co_Occurence	BRCA2, RPTOR	1/5	young
APC	CTNNB1	0.173514	9.21209	Co_Occurence	APC, CTNNB1	1/5	young
ARID1A	CTNNB1	0.173514	9.21209	Co_Occurence	ARID1A, CTNNB1	1/5	young
IGF1R	CTNNB1	0.173514	9.21209	Co_Occurence	CTNNB1, IGF1R	1/5	young
APC	FAT1	0.173514	9.21209	Co_Occurence	APC, FAT1	1/5	young
ARID1A	FAT1	0.173514	9.21209	Co_Occurence	ARID1A, FAT1	1/5	young
IGF1R	FAT1	0.173514	9.21209	Co_Occurence	FAT1, IGF1R	1/5	young
MLL	FAT1	0.173514	9.21209	Co_Occurence	FAT1, MLL	1/5	young
ARID1A	MLL2	0.173514	9.21209	Co_Occurence	ARID1A, MLL2	1/5	young
MLL	MLL2	0.173514	9.21209	Co_Occurence	MLL, MLL2	1/5	young
MLL3	MLL2	0.173514	9.21209	Co_Occurence	MLL2, MLL3	1/5	young
RPTOR	MLL2	0.173514	9.21209	Co_Occurence	MLL2, RPTOR	1/5	young
EGFR	MED12	0.189277	Inf	Co_Occurence	EGFR, MED12	2/27	young
TP53	NOTCH3	0.189277	Inf	Co_Occurence	NOTCH3, TP53	2/27	young
RB1	APC	0.213505	6.93342	Co_Occurence	APC, RB1	1/6	young
KRAS	ARID1A	0.213505	6.93342	Co_Occurence	ARID1A, KRAS	1/6	young
RB1	IGF1R	0.213505	6.93342	Co_Occurence	IGF1R, RB1	1/6	young
LRP1B	MLL3	0.213505	6.93342	Co_Occurence	LRP1B, MLL3	1/6	young
LRP1B	RPTOR	0.213505	6.93342	Co_Occurence	LRP1B, RPTOR	1/6	young
LRP1B	SETD2	0.213505	6.93342	Co_Occurence	LRP1B, SETD2	1/6	young
CTNNB1	BRCA2	0.225989	6.19535	Co_Occurence	BRCA2, CTNNB1	1/6	young
FAT1	CTNNB1	0.225989	6.19535	Co_Occurence	CTNNB1, FAT1	1/6	young
MLL2	FAT1	0.225989	6.19535	Co_Occurence	FAT1, MLL2	1/6	young
EGFR	RPTOR	0.24965	0	Mutually_Exclusive	EGFR, RPTOR	0/32	young
EGFR	SETD2	0.24965	0	Mutually_Exclusive	EGFR, SETD2	0/32	young
EGFR	TSC2	0.24965	0	Mutually_Exclusive	EGFR, TSC2	0/32	young
LRP1B	BRCA2	0.275925	4.63622	Co_Occurence	BRCA2, LRP1B	1/7	young
RB1	BRCA2	0.275925	4.63622	Co_Occurence	BRCA2, RB1	1/7	young
KRAS	CTNNB1	0.275925	4.63622	Co_Occurence	CTNNB1, KRAS	1/7	young
RB1	CTNNB1	0.275925	4.63622	Co_Occurence	CTNNB1, RB1	1/7	young
LRP1B	FAT1	0.275925	4.63622	Co_Occurence	FAT1, LRP1B	1/7	young
RB1	FAT1	0.275925	4.63622	Co_Occurence	FAT1, RB1	1/7	young
PIK3CA	IGF1R	0.289576	4.56703	Co_Occurence	IGF1R, PIK3CA	1/8	young
PIK3CA	MAP3K1	0.289576	4.56703	Co_Occurence	MAP3K1, PIK3CA	1/8	young
PIK3CA	MLL	0.289576	4.56703	Co_Occurence	MLL, PIK3CA	1/8	young
PIK3CA	MLL3	0.289576	4.56703	Co_Occurence	MLL3, PIK3CA	1/8	young
PIK3CA	RPTOR	0.289576	4.56703	Co_Occurence	PIK3CA, RPTOR	1/8	young
BRCA2	EGFR	0.312179	4.06845	Co_Occurence	BRCA2, EGFR	3/27	young
CTNNB1	EGFR	0.312179	4.06845	Co_Occurence	CTNNB1, EGFR	3/27	young
CTNNB1	TP53	0.312179	4.06845	Co_Occurence	CTNNB1, TP53	3/27	young
CTNNB1	PIK3CA	0.368512	3.03429	Co_Occurence	CTNNB1, PIK3CA	1/9	young
MLL2	PIK3CA	0.368512	3.03429	Co_Occurence	MLL2, PIK3CA	1/9	young
TP53	KRAS	0.374709	0.299469	Mutually_Exclusive	KRAS, TP53	1/32	young
EGFR	LRP1B	0.374709	0.299469	Mutually_Exclusive	EGFR, LRP1B	1/32	young
PIK3CA	RB1	0.439809	2.25424	Co_Occurence	PIK3CA, RB1	1/10	young
PIK3CA	EGFR	0.453159	0.479165	Mutually_Exclusive	EGFR, PIK3CA	2/32	young
EGFR	ALK	0.499767	0	Mutually_Exclusive	ALK, EGFR	0/31	young
TP53	MED12	0.499767	0	Mutually_Exclusive	MED12, TP53	0/31	young
ARID1A	TP53	0.577928	2.6276	Co_Occurence	ARID1A, TP53	2/28	young
MLL	TP53	0.577928	2.6276	Co_Occurence	MLL, TP53	2/28	young
RPTOR	TP53	0.577928	2.6276	Co_Occurence	RPTOR, TP53	2/28	young
SETD2	TP53	0.577928	2.6276	Co_Occurence	SETD2, TP53	2/28	young
MLL2	EGFR	0.624825	0.409861	Mutually_Exclusive	EGFR, MLL2	1/31	young
MLL2	TP53	0.624825	0.409861	Mutually_Exclusive	MLL2, TP53	1/31	young
TP53	LRP1B	0.647013	1.99762	Co_Occurence	LRP1B, TP53	3/28	young
APC	EGFR	1	0.629293	Mutually_Exclusive	APC, EGFR	1/30	young
ARID1A	EGFR	1	0.629293	Mutually_Exclusive	ARID1A, EGFR	1/30	young
CDKN2A	EGFR	1	0.629293	Mutually_Exclusive	CDKN2A, EGFR	1/30	young
IGF1R	EGFR	1	0.629293	Mutually_Exclusive	EGFR, IGF1R	1/30	young
MAP3K1	EGFR	1	0.629293	Mutually_Exclusive	EGFR, MAP3K1	1/30	young
MLL	EGFR	1	0.629293	Mutually_Exclusive	EGFR, MLL	1/30	young
MLL3	EGFR	1	0.629293	Mutually_Exclusive	EGFR, MLL3	1/30	young
APC	TP53	1	0.629293	Mutually_Exclusive	APC, TP53	1/30	young
IGF1R	TP53	1	0.629293	Mutually_Exclusive	IGF1R, TP53	1/30	young
MAP3K1	TP53	1	0.629293	Mutually_Exclusive	MAP3K1, TP53	1/30	young
TSC2	TP53	1	0.629293	Mutually_Exclusive	TP53, TSC2	1/30	young
LRP1B	KRAS	1	0	Mutually_Exclusive	KRAS, LRP1B	0/10	young
RB1	KRAS	1	0	Mutually_Exclusive	KRAS, RB1	0/10	young
APC	KRAS	1	0	Mutually_Exclusive	APC, KRAS	0/8	young
CDKN2A	KRAS	1	0	Mutually_Exclusive	CDKN2A, KRAS	0/8	young
IGF1R	KRAS	1	0	Mutually_Exclusive	IGF1R, KRAS	0/8	young
MAP3K1	KRAS	1	0	Mutually_Exclusive	KRAS, MAP3K1	0/8	young
MLL	KRAS	1	0	Mutually_Exclusive	KRAS, MLL	0/8	young
MLL3	KRAS	1	0	Mutually_Exclusive	KRAS, MLL3	0/8	young
RPTOR	KRAS	1	0	Mutually_Exclusive	KRAS, RPTOR	0/8	young
SETD2	KRAS	1	0	Mutually_Exclusive	KRAS, SETD2	0/8	young
TSC2	KRAS	1	0	Mutually_Exclusive	KRAS, TSC2	0/8	young
RB1	LRP1B	1	0	Mutually_Exclusive	LRP1B, RB1	0/10	young
APC	LRP1B	1	0	Mutually_Exclusive	APC, LRP1B	0/8	young
ARID1A	LRP1B	1	0	Mutually_Exclusive	ARID1A, LRP1B	0/8	young
CDKN2A	LRP1B	1	0	Mutually_Exclusive	CDKN2A, LRP1B	0/8	young
IGF1R	LRP1B	1	0	Mutually_Exclusive	IGF1R, LRP1B	0/8	young
MLL	LRP1B	1	0	Mutually_Exclusive	LRP1B, MLL	0/8	young
TSC2	LRP1B	1	0	Mutually_Exclusive	LRP1B, TSC2	0/8	young
ARID1A	RB1	1	0	Mutually_Exclusive	ARID1A, RB1	0/8	young
CDKN2A	RB1	1	0	Mutually_Exclusive	CDKN2A, RB1	0/8	young
MAP3K1	RB1	1	0	Mutually_Exclusive	MAP3K1, RB1	0/8	young
MLL	RB1	1	0	Mutually_Exclusive	MLL, RB1	0/8	young
MLL3	RB1	1	0	Mutually_Exclusive	MLL3, RB1	0/8	young
RPTOR	RB1	1	0	Mutually_Exclusive	RB1, RPTOR	0/8	young
SETD2	RB1	1	0	Mutually_Exclusive	RB1, SETD2	0/8	young
TSC2	RB1	1	0	Mutually_Exclusive	RB1, TSC2	0/8	young
PIK3CA	BRCA2	1	0	Mutually_Exclusive	BRCA2, PIK3CA	0/11	young
MED12	ALK	1	0	Mutually_Exclusive	ALK, MED12	0/4	young
NOTCH3	ALK	1	0	Mutually_Exclusive	ALK, NOTCH3	0/4	young
STAG2	ALK	1	0	Mutually_Exclusive	ALK, STAG2	0/4	young
ZFHX3	ALK	1	0	Mutually_Exclusive	ALK, ZFHX3	0/4	young
NOTCH3	MED12	1	0	Mutually_Exclusive	MED12, NOTCH3	0/4	young
STAG2	MED12	1	0	Mutually_Exclusive	MED12, STAG2	0/4	young
ZFHX3	MED12	1	0	Mutually_Exclusive	MED12, ZFHX3	0/4	young
STAG2	NOTCH3	1	0	Mutually_Exclusive	NOTCH3, STAG2	0/4	young
ZFHX3	STAG2	1	0	Mutually_Exclusive	STAG2, ZFHX3	0/4	young
FAT1	EGFR	1	1.29115	Co_Occurence	EGFR, FAT1	2/29	young
NOTCH3	EGFR	1	1.28077	Co_Occurence	EGFR, NOTCH3	1/29	young
STAG2	EGFR	1	1.28077	Co_Occurence	EGFR, STAG2	1/29	young
ZFHX3	EGFR	1	1.28077	Co_Occurence	EGFR, ZFHX3	1/29	young
PIK3CA	TP53	1	0.952622	Mutually_Exclusive	PIK3CA, TP53	3/30	young
ALK	TP53	1	1.28077	Co_Occurence	ALK, TP53	1/29	young
STAG2	TP53	1	1.28077	Co_Occurence	STAG2, TP53	1/29	young
ZFHX3	TP53	1	1.28077	Co_Occurence	TP53, ZFHX3	1/29	young
LRP1B	PIK3CA	1	0	Mutually_Exclusive	LRP1B, PIK3CA	0/12	young
APC	PIK3CA	1	0	Mutually_Exclusive	APC, PIK3CA	0/10	young
CDKN2A	PIK3CA	1	0	Mutually_Exclusive	CDKN2A, PIK3CA	0/10	young
SETD2	PIK3CA	1	0	Mutually_Exclusive	PIK3CA, SETD2	0/10	young
TSC2	PIK3CA	1	0	Mutually_Exclusive	PIK3CA, TSC2	0/10	young
ALK	PIK3CA	1	0	Mutually_Exclusive	ALK, PIK3CA	0/9	young
MED12	PIK3CA	1	0	Mutually_Exclusive	MED12, PIK3CA	0/9	young
NOTCH3	PIK3CA	1	0	Mutually_Exclusive	NOTCH3, PIK3CA	0/9	young
STAG2	PIK3CA	1	0	Mutually_Exclusive	PIK3CA, STAG2	0/9	young
ZFHX3	PIK3CA	1	0	Mutually_Exclusive	PIK3CA, ZFHX3	0/9	young
BRCA2	KRAS	1	0	Mutually_Exclusive	BRCA2, KRAS	0/9	young
FAT1	KRAS	1	0	Mutually_Exclusive	FAT1, KRAS	0/9	young
MLL2	KRAS	1	0	Mutually_Exclusive	KRAS, MLL2	0/9	young
ALK	KRAS	1	0	Mutually_Exclusive	ALK, KRAS	0/7	young
MED12	KRAS	1	0	Mutually_Exclusive	KRAS, MED12	0/7	young
NOTCH3	KRAS	1	0	Mutually_Exclusive	KRAS, NOTCH3	0/7	young
STAG2	KRAS	1	0	Mutually_Exclusive	KRAS, STAG2	0/7	young
ZFHX3	KRAS	1	0	Mutually_Exclusive	KRAS, ZFHX3	0/7	young
CTNNB1	LRP1B	1	0	Mutually_Exclusive	CTNNB1, LRP1B	0/9	young
MLL2	LRP1B	1	0	Mutually_Exclusive	LRP1B, MLL2	0/9	young
ALK	LRP1B	1	0	Mutually_Exclusive	ALK, LRP1B	0/7	young
MED12	LRP1B	1	0	Mutually_Exclusive	LRP1B, MED12	0/7	young
STAG2	LRP1B	1	0	Mutually_Exclusive	LRP1B, STAG2	0/7	young
MLL2	RB1	1	0	Mutually_Exclusive	MLL2, RB1	0/9	young
ALK	RB1	1	0	Mutually_Exclusive	ALK, RB1	0/7	young
MED12	RB1	1	0	Mutually_Exclusive	MED12, RB1	0/7	young
NOTCH3	RB1	1	0	Mutually_Exclusive	NOTCH3, RB1	0/7	young
STAG2	RB1	1	0	Mutually_Exclusive	RB1, STAG2	0/7	young
ZFHX3	RB1	1	0	Mutually_Exclusive	RB1, ZFHX3	0/7	young
MLL2	BRCA2	1	0	Mutually_Exclusive	BRCA2, MLL2	0/8	young
ARID1A	BRCA2	1	0	Mutually_Exclusive	ARID1A, BRCA2	0/7	young
CDKN2A	BRCA2	1	0	Mutually_Exclusive	BRCA2, CDKN2A	0/7	young
MAP3K1	BRCA2	1	0	Mutually_Exclusive	BRCA2, MAP3K1	0/7	young
SETD2	BRCA2	1	0	Mutually_Exclusive	BRCA2, SETD2	0/7	young
TSC2	BRCA2	1	0	Mutually_Exclusive	BRCA2, TSC2	0/7	young
ALK	BRCA2	1	0	Mutually_Exclusive	ALK, BRCA2	0/6	young
MED12	BRCA2	1	0	Mutually_Exclusive	BRCA2, MED12	0/6	young
STAG2	BRCA2	1	0	Mutually_Exclusive	BRCA2, STAG2	0/6	young
MLL2	CTNNB1	1	0	Mutually_Exclusive	CTNNB1, MLL2	0/8	young
CDKN2A	CTNNB1	1	0	Mutually_Exclusive	CDKN2A, CTNNB1	0/7	young
MAP3K1	CTNNB1	1	0	Mutually_Exclusive	CTNNB1, MAP3K1	0/7	young
MLL	CTNNB1	1	0	Mutually_Exclusive	CTNNB1, MLL	0/7	young
MLL3	CTNNB1	1	0	Mutually_Exclusive	CTNNB1, MLL3	0/7	young
RPTOR	CTNNB1	1	0	Mutually_Exclusive	CTNNB1, RPTOR	0/7	young
SETD2	CTNNB1	1	0	Mutually_Exclusive	CTNNB1, SETD2	0/7	young
TSC2	CTNNB1	1	0	Mutually_Exclusive	CTNNB1, TSC2	0/7	young
ALK	CTNNB1	1	0	Mutually_Exclusive	ALK, CTNNB1	0/6	young
MED12	CTNNB1	1	0	Mutually_Exclusive	CTNNB1, MED12	0/6	young
NOTCH3	CTNNB1	1	0	Mutually_Exclusive	CTNNB1, NOTCH3	0/6	young
ZFHX3	CTNNB1	1	0	Mutually_Exclusive	CTNNB1, ZFHX3	0/6	young
CDKN2A	FAT1	1	0	Mutually_Exclusive	CDKN2A, FAT1	0/7	young
MAP3K1	FAT1	1	0	Mutually_Exclusive	FAT1, MAP3K1	0/7	young
SETD2	FAT1	1	0	Mutually_Exclusive	FAT1, SETD2	0/7	young
TSC2	FAT1	1	0	Mutually_Exclusive	FAT1, TSC2	0/7	young
ALK	FAT1	1	0	Mutually_Exclusive	ALK, FAT1	0/6	young
MED12	FAT1	1	0	Mutually_Exclusive	FAT1, MED12	0/6	young
STAG2	FAT1	1	0	Mutually_Exclusive	FAT1, STAG2	0/6	young
APC	MLL2	1	0	Mutually_Exclusive	APC, MLL2	0/7	young
CDKN2A	MLL2	1	0	Mutually_Exclusive	CDKN2A, MLL2	0/7	young
IGF1R	MLL2	1	0	Mutually_Exclusive	IGF1R, MLL2	0/7	young
MAP3K1	MLL2	1	0	Mutually_Exclusive	MAP3K1, MLL2	0/7	young
SETD2	MLL2	1	0	Mutually_Exclusive	MLL2, SETD2	0/7	young
TSC2	MLL2	1	0	Mutually_Exclusive	MLL2, TSC2	0/7	young
ALK	MLL2	1	0	Mutually_Exclusive	ALK, MLL2	0/6	young
MED12	MLL2	1	0	Mutually_Exclusive	MED12, MLL2	0/6	young
NOTCH3	MLL2	1	0	Mutually_Exclusive	MLL2, NOTCH3	0/6	young
STAG2	MLL2	1	0	Mutually_Exclusive	MLL2, STAG2	0/6	young
ZFHX3	MLL2	1	0	Mutually_Exclusive	MLL2, ZFHX3	0/6	young
ARID1A	APC	1	0	Mutually_Exclusive	APC, ARID1A	0/6	young
CDKN2A	APC	1	0	Mutually_Exclusive	APC, CDKN2A	0/6	young
MAP3K1	APC	1	0	Mutually_Exclusive	APC, MAP3K1	0/6	young
MLL	APC	1	0	Mutually_Exclusive	APC, MLL	0/6	young
MLL3	APC	1	0	Mutually_Exclusive	APC, MLL3	0/6	young
RPTOR	APC	1	0	Mutually_Exclusive	APC, RPTOR	0/6	young
SETD2	APC	1	0	Mutually_Exclusive	APC, SETD2	0/6	young
TSC2	APC	1	0	Mutually_Exclusive	APC, TSC2	0/6	young
ALK	APC	1	0	Mutually_Exclusive	ALK, APC	0/5	young
MED12	APC	1	0	Mutually_Exclusive	APC, MED12	0/5	young
NOTCH3	APC	1	0	Mutually_Exclusive	APC, NOTCH3	0/5	young
STAG2	APC	1	0	Mutually_Exclusive	APC, STAG2	0/5	young
ZFHX3	APC	1	0	Mutually_Exclusive	APC, ZFHX3	0/5	young
CDKN2A	ARID1A	1	0	Mutually_Exclusive	ARID1A, CDKN2A	0/6	young
IGF1R	ARID1A	1	0	Mutually_Exclusive	ARID1A, IGF1R	0/6	young
MAP3K1	ARID1A	1	0	Mutually_Exclusive	ARID1A, MAP3K1	0/6	young
SETD2	ARID1A	1	0	Mutually_Exclusive	ARID1A, SETD2	0/6	young
TSC2	ARID1A	1	0	Mutually_Exclusive	ARID1A, TSC2	0/6	young
ALK	ARID1A	1	0	Mutually_Exclusive	ALK, ARID1A	0/5	young
MED12	ARID1A	1	0	Mutually_Exclusive	ARID1A, MED12	0/5	young
NOTCH3	ARID1A	1	0	Mutually_Exclusive	ARID1A, NOTCH3	0/5	young
STAG2	ARID1A	1	0	Mutually_Exclusive	ARID1A, STAG2	0/5	young
ZFHX3	ARID1A	1	0	Mutually_Exclusive	ARID1A, ZFHX3	0/5	young
IGF1R	CDKN2A	1	0	Mutually_Exclusive	CDKN2A, IGF1R	0/6	young
MAP3K1	CDKN2A	1	0	Mutually_Exclusive	CDKN2A, MAP3K1	0/6	young
MLL	CDKN2A	1	0	Mutually_Exclusive	CDKN2A, MLL	0/6	young
MLL3	CDKN2A	1	0	Mutually_Exclusive	CDKN2A, MLL3	0/6	young
RPTOR	CDKN2A	1	0	Mutually_Exclusive	CDKN2A, RPTOR	0/6	young
SETD2	CDKN2A	1	0	Mutually_Exclusive	CDKN2A, SETD2	0/6	young
TSC2	CDKN2A	1	0	Mutually_Exclusive	CDKN2A, TSC2	0/6	young
ALK	CDKN2A	1	0	Mutually_Exclusive	ALK, CDKN2A	0/5	young
MED12	CDKN2A	1	0	Mutually_Exclusive	CDKN2A, MED12	0/5	young
NOTCH3	CDKN2A	1	0	Mutually_Exclusive	CDKN2A, NOTCH3	0/5	young
STAG2	CDKN2A	1	0	Mutually_Exclusive	CDKN2A, STAG2	0/5	young
ZFHX3	CDKN2A	1	0	Mutually_Exclusive	CDKN2A, ZFHX3	0/5	young
MLL	IGF1R	1	0	Mutually_Exclusive	IGF1R, MLL	0/6	young
MLL3	IGF1R	1	0	Mutually_Exclusive	IGF1R, MLL3	0/6	young
SETD2	IGF1R	1	0	Mutually_Exclusive	IGF1R, SETD2	0/6	young
TSC2	IGF1R	1	0	Mutually_Exclusive	IGF1R, TSC2	0/6	young
ALK	IGF1R	1	0	Mutually_Exclusive	ALK, IGF1R	0/5	young
MED12	IGF1R	1	0	Mutually_Exclusive	IGF1R, MED12	0/5	young
NOTCH3	IGF1R	1	0	Mutually_Exclusive	IGF1R, NOTCH3	0/5	young
STAG2	IGF1R	1	0	Mutually_Exclusive	IGF1R, STAG2	0/5	young
ZFHX3	IGF1R	1	0	Mutually_Exclusive	IGF1R, ZFHX3	0/5	young
MLL	MAP3K1	1	0	Mutually_Exclusive	MAP3K1, MLL	0/6	young
MLL3	MAP3K1	1	0	Mutually_Exclusive	MAP3K1, MLL3	0/6	young
RPTOR	MAP3K1	1	0	Mutually_Exclusive	MAP3K1, RPTOR	0/6	young
SETD2	MAP3K1	1	0	Mutually_Exclusive	MAP3K1, SETD2	0/6	young
TSC2	MAP3K1	1	0	Mutually_Exclusive	MAP3K1, TSC2	0/6	young
ALK	MAP3K1	1	0	Mutually_Exclusive	ALK, MAP3K1	0/5	young
MED12	MAP3K1	1	0	Mutually_Exclusive	MAP3K1, MED12	0/5	young
NOTCH3	MAP3K1	1	0	Mutually_Exclusive	MAP3K1, NOTCH3	0/5	young
STAG2	MAP3K1	1	0	Mutually_Exclusive	MAP3K1, STAG2	0/5	young
ZFHX3	MAP3K1	1	0	Mutually_Exclusive	MAP3K1, ZFHX3	0/5	young
SETD2	MLL	1	0	Mutually_Exclusive	MLL, SETD2	0/6	young
TSC2	MLL	1	0	Mutually_Exclusive	MLL, TSC2	0/6	young
ALK	MLL	1	0	Mutually_Exclusive	ALK, MLL	0/5	young
MED12	MLL	1	0	Mutually_Exclusive	MED12, MLL	0/5	young
NOTCH3	MLL	1	0	Mutually_Exclusive	MLL, NOTCH3	0/5	young
ZFHX3	MLL	1	0	Mutually_Exclusive	MLL, ZFHX3	0/5	young
SETD2	MLL3	1	0	Mutually_Exclusive	MLL3, SETD2	0/6	young
TSC2	MLL3	1	0	Mutually_Exclusive	MLL3, TSC2	0/6	young
ALK	MLL3	1	0	Mutually_Exclusive	ALK, MLL3	0/5	young
MED12	MLL3	1	0	Mutually_Exclusive	MED12, MLL3	0/5	young
STAG2	MLL3	1	0	Mutually_Exclusive	MLL3, STAG2	0/5	young
SETD2	RPTOR	1	0	Mutually_Exclusive	RPTOR, SETD2	0/6	young
TSC2	RPTOR	1	0	Mutually_Exclusive	RPTOR, TSC2	0/6	young
ALK	RPTOR	1	0	Mutually_Exclusive	ALK, RPTOR	0/5	young
MED12	RPTOR	1	0	Mutually_Exclusive	MED12, RPTOR	0/5	young
STAG2	RPTOR	1	0	Mutually_Exclusive	RPTOR, STAG2	0/5	young
TSC2	SETD2	1	0	Mutually_Exclusive	SETD2, TSC2	0/6	young
ALK	SETD2	1	0	Mutually_Exclusive	ALK, SETD2	0/5	young
MED12	SETD2	1	0	Mutually_Exclusive	MED12, SETD2	0/5	young
NOTCH3	SETD2	1	0	Mutually_Exclusive	NOTCH3, SETD2	0/5	young
STAG2	SETD2	1	0	Mutually_Exclusive	SETD2, STAG2	0/5	young
ZFHX3	SETD2	1	0	Mutually_Exclusive	SETD2, ZFHX3	0/5	young
MED12	TSC2	1	0	Mutually_Exclusive	MED12, TSC2	0/5	young
NOTCH3	TSC2	1	0	Mutually_Exclusive	NOTCH3, TSC2	0/5	young
STAG2	TSC2	1	0	Mutually_Exclusive	STAG2, TSC2	0/5	young
ZFHX3	TSC2	1	0	Mutually_Exclusive	TSC2, ZFHX3	0/5	young
